# Supplementary material for: Immune mechanism of low bone mineral density caused by ankylosing spondylitis based on bioinformatics and machine learning
Source: Front Genet. 2022 Nov 18;13:1054035. doi: 10.3389/fgene.2022.1054035 (PMC9716034; doi:10.3389/fgene.2022.1054035)
Supplement: Supplementary file 1 [file Table2.XLSX]

## Sheet: AS
I-DEGs	related DEGs	r	P.value
TNF	HPS6	0.426898	6.2094e-06
TNF	IRAK2	0.446415	2.03581e-06
TNF	ARHGAP17	0.43563	3.80246e-06
TNF	ADRB2	0.410022	1.54258e-05
TNF	SLC41A3	0.406361	1.86723e-05
TNF	GNPDA1	0.437056	3.50525e-06
TNF	PHC2	-0.440198	2.926e-06
TNF	UNC50	0.405574	1.9449e-05
TNF	ACSL5	0.403048	2.21539e-05
TNF	ZNF577	-0.402258	2.30692e-05
TNF	NFKBIE	0.417752	1.02297e-05
TNF	ANXA2	0.429619	5.33708e-06
TNF	GIMAP4	0.415417	1.15933e-05
TNF	UNKL	-0.414295	1.23074e-05
TNF	PEA15	0.427109	6.13696e-06
TNF	PLEK	0.405766	1.92575e-05
TNF	PON2	0.405692	1.93305e-05
PTGER2	SMG7	-0.505452	4.43712e-08
PTGER2	SBK1	0.487616	1.52199e-07
PTGER2	CD81	0.447919	1.86283e-06
PTGER2	IL2RB	0.487108	1.57475e-07
PTGER2	M6PR	0.535426	4.73707e-09
PTGER2	MATK	0.425392	6.74816e-06
PTGER2	GIMAP6	0.663543	1.64313e-14
PTGER2	HNRPR	0.463675	7.15748e-07
PTGER2	WDR67	0.515404	2.16204e-08
PTGER2	SLC25A5	0.451753	1.48246e-06
PTGER2	RUNX3	0.491307	1.18612e-07
PTGER2	LOC88523	-0.406199	1.88294e-05
PTGER2	NCALD	0.464508	6.79535e-07
PTGER2	ZDHHC18	-0.63863	3.01537e-13
PTGER2	PHACTR4	0.44107	2.78218e-06
PTGER2	DIMT1L	0.562909	4.98122e-10
PTGER2	ZC3HC1	0.445455	2.15412e-06
PTGER2	DDX47	0.57673	1.48148e-10
PTGER2	PDIA3P	0.422045	8.10714e-06
PTGER2	PKN2	-0.484811	1.83593e-07
PTGER2	CCDC102A	0.418697	9.7217e-06
PTGER2	STAT5B	-0.459759	9.11897e-07
PTGER2	ID2	0.580751	1.02998e-10
PTGER2	DNMT1	0.550965	1.35938e-09
PTGER2	NRD1	-0.474792	3.5391e-07
PTGER2	ZNF207	0.542743	2.65233e-09
PTGER2	CD247	0.502167	5.59763e-08
PTGER2	ASTE1	0.422287	8.0007e-06
PTGER2	CNO	0.482855	2.09032e-07
PTGER2	RRAGA	0.457887	1.02279e-06
PTGER2	TP53INP1	-0.435486	3.83382e-06
PTGER2	PPP4R1	-0.447394	1.92152e-06
PTGER2	MBOAT2	-0.402143	2.32053e-05
PTGER2	PDZD8	-0.416343	1.10334e-05
PTGER2	ADRB2	0.466864	5.86286e-07
PTGER2	NGDN	0.497847	7.57001e-08
PTGER2	TTC4	0.501744	5.76673e-08
PTGER2	PDHB	0.51082	3.01957e-08
PTGER2	POLR2G	0.477994	2.87605e-07
PTGER2	RFTN1	0.60058	1.59199e-11
PTGER2	LOC652773	0.42203	8.11389e-06
PTGER2	RNF149	-0.417086	1.0602e-05
PTGER2	PICALM	-0.465644	6.32961e-07
PTGER2	LOC643357	0.498348	7.31115e-08
PTGER2	PHF20L1	-0.460957	8.47045e-07
PTGER2	ZMYM6	0.656757	3.73035e-14
PTGER2	TCEA1	0.402373	2.29331e-05
PTGER2	DEXI	0.430061	5.20699e-06
PTGER2	ZNF281	-0.418166	1.00041e-05
PTGER2	ADA	0.526095	9.73019e-09
PTGER2	SLC25A43	0.506922	3.99601e-08
PTGER2	LOC648695	0.510503	3.08943e-08
PTGER2	ITGAX	-0.477897	2.8942e-07
PTGER2	SBDSP	0.47438	3.63428e-07
PTGER2	MTMR3	-0.52554	1.01489e-08
PTGER2	APOBEC3G	0.49499	9.22088e-08
PTGER2	GPR89A	0.48803	1.48025e-07
PTGER2	NXT1	0.429119	5.48808e-06
PTGER2	COMMD7	0.48497	1.81656e-07
PTGER2	CORO1C	-0.495411	8.95761e-08
PTGER2	LOC729021	-0.54979	1.49725e-09
PTGER2	TMEM5	0.42348	7.49567e-06
PTGER2	STX6	-0.435411	3.85026e-06
PTGER2	GCLM	-0.42289	7.74152e-06
PTGER2	DIS3L	0.421439	8.37951e-06
PTGER2	ALPK1	-0.498115	7.43021e-08
PTGER2	POLE3	0.451719	1.48554e-06
PTGER2	MED13L	-0.493139	1.0469e-07
PTGER2	SORL1	-0.576678	1.48845e-10
PTGER2	MXD1	-0.471405	4.39768e-07
PTGER2	ZNF329	0.457721	1.03319e-06
PTGER2	KLRD1	0.524966	1.05999e-08
PTGER2	STAT4	0.60877	7.08766e-12
PTGER2	HCST	0.46034	8.79891e-07
PTGER2	ATP5A1	0.415592	1.14854e-05
PTGER2	NLRC4	-0.433827	4.21238e-06
PTGER2	LAT2	-0.521177	1.40964e-08
PTGER2	GORASP2	0.439857	2.9842e-06
PTGER2	MEFV	-0.54472	2.26235e-09
PTGER2	PHC2	-0.571596	2.33975e-10
PTGER2	EID2	0.428736	5.60657e-06
PTGER2	NADK	-0.612244	4.99334e-12
PTGER2	TRIB1	-0.480707	2.40827e-07
PTGER2	THAP11	0.599075	1.84266e-11
PTGER2	PHF21A	-0.446445	2.03224e-06
PTGER2	KCTD20	-0.465815	6.26183e-07
PTGER2	CD160	0.473379	3.87602e-07
PTGER2	C17orf62	-0.509768	3.25784e-08
PTGER2	ANPEP	-0.585691	6.5453e-11
PTGER2	DYSF	-0.581742	9.41029e-11
PTGER2	PRKCH	0.597502	2.14522e-11
PTGER2	GZMK	0.497604	7.69852e-08
PTGER2	LOC441124	-0.43933	3.07627e-06
PTGER2	DNAJC8	0.416121	1.11652e-05
PTGER2	NT5C2	-0.416573	1.08982e-05
PTGER2	XKR8	-0.482281	2.17111e-07
PTGER2	LOC645385	0.527983	8.42639e-09
PTGER2	HOPX	0.547686	1.77843e-09
PTGER2	XBP1	0.647802	1.06581e-13
PTGER2	CX3CR1	0.496223	8.47001e-08
PTGER2	NLRP12	-0.617001	3.06954e-12
PTGER2	ARRB2	-0.42891	5.55238e-06
PTGER2	SLC12A6	-0.502709	5.38819e-08
PTGER2	ATIC	0.417824	1.01899e-05
PTGER2	PYGL	-0.501059	6.05079e-08
PTGER2	LOC728643	0.4251	6.85763e-06
PTGER2	ABCB1	0.404549	2.05074e-05
PTGER2	IMP3	0.527963	8.43869e-09
PTGER2	LOC648210	0.525151	1.04521e-08
PTGER2	FASTKD3	0.54856	1.65606e-09
PTGER2	FAM100B	-0.440924	2.80569e-06
PTGER2	KCNJ15	-0.461512	8.18486e-07
PTGER2	MCM3	0.406462	1.85743e-05
PTGER2	ZBTB34	-0.408489	1.67148e-05
PTGER2	PELI2	-0.438973	3.14023e-06
PTGER2	TNFAIP8	0.512444	2.68411e-08
PTGER2	LPXN	0.438836	3.16504e-06
PTGER2	MAN2A2	-0.50081	6.15698e-08
PTGER2	EPRS	0.43582	3.76154e-06
PTGER2	SULT1A1	-0.474068	3.70809e-07
PTGER2	TBC1D14	-0.485934	1.70343e-07
PTGER2	KLRG1	0.510096	3.18159e-08
PTGER2	GLOD4	0.559187	6.83994e-10
PTGER2	CEP63	-0.470367	4.69823e-07
PTGER2	YIPF1	-0.40192	2.34714e-05
PTGER2	LY9	0.472224	4.17364e-07
PTGER2	CANT1	-0.51403	2.39095e-08
PTGER2	HOXB2	0.413616	1.27602e-05
PTGER2	FBXO21	0.435333	3.86727e-06
PTGER2	MRPS21	0.430122	5.18915e-06
PTGER2	TARP	0.451913	1.46833e-06
PTGER2	UNC50	0.532452	5.97253e-09
PTGER2	MRPS6	0.441114	2.7751e-06
PTGER2	PVRIG	0.457179	1.06792e-06
PTGER2	MAP4K1	0.404984	2.00516e-05
PTGER2	VDAC3	0.582944	8.42997e-11
PTGER2	PXN	-0.605899	9.43712e-12
PTGER2	CD69	0.704174	0
PTGER2	HSPA6	-0.441936	2.64574e-06
PTGER2	NGRN	0.591473	3.81257e-11
PTGER2	CD96	0.420634	8.75408e-06
PTGER2	DOK3	-0.462615	7.64441e-07
PTGER2	PTGDR	0.48005	2.51435e-07
PTGER2	SLC9A8	-0.51953	1.59389e-08
PTGER2	PRPSAP1	0.402125	2.32264e-05
PTGER2	PRDX3	0.406438	1.85979e-05
PTGER2	GNE	0.427701	5.93891e-06
PTGER2	LOC728554	0.417191	1.05427e-05
PTGER2	YWHAQ	0.692444	4.44089e-16
PTGER2	RPA2	0.418605	9.77019e-06
PTGER2	DNAJA3	0.517806	1.81136e-08
PTGER2	TMEM88	-0.591768	3.70792e-11
PTGER2	EIF3G	0.402016	2.33561e-05
PTGER2	LPIN1	0.726173	0
PTGER2	NIP7	0.636557	3.79696e-13
PTGER2	HNRNPA0	0.507861	3.73622e-08
PTGER2	PSMG2	0.544123	2.37398e-09
PTGER2	NDUFA12	0.455958	1.15032e-06
PTGER2	MRFAP1L1	0.531011	6.67726e-09
PTGER2	KIAA1026	-0.403802	2.13113e-05
PTGER2	SKAP1	0.544492	2.30438e-09
PTGER2	ZFYVE16	-0.407167	1.79067e-05
PTGER2	ENOPH1	0.600741	1.56724e-11
PTGER2	SVIL	-0.444376	2.29486e-06
PTGER2	PSMD10	0.488718	1.41319e-07
PTGER2	ARHGAP26	-0.444347	2.29878e-06
PTGER2	EIF4EBP2	-0.411526	1.42519e-05
PTGER2	CCDC115	0.554098	1.04863e-09
PTGER2	TXNRD1	-0.452606	1.40852e-06
PTGER2	VPS8	-0.549804	1.49557e-09
PTGER2	ACSL5	0.471236	4.44536e-07
PTGER2	ATXN7L3	-0.488531	1.43117e-07
PTGER2	KIF1B	-0.505424	4.4462e-08
PTGER2	LYAR	0.512006	2.77075e-08
PTGER2	RERE	-0.547732	1.77188e-09
PTGER2	CFLAR	-0.52044	1.48948e-08
PTGER2	CCL4L2	0.409162	1.61371e-05
PTGER2	GTPBP3	0.419101	9.51208e-06
PTGER2	ZNFX1	-0.409287	1.60313e-05
PTGER2	FURIN	-0.417393	1.04288e-05
PTGER2	SYNCRIP	0.407236	1.78423e-05
PTGER2	LOC731985	0.414019	1.24897e-05
PTGER2	TSPYL1	0.510268	3.14242e-08
PTGER2	C1orf109	0.525921	9.85945e-09
PTGER2	RPLP0	0.464326	6.87273e-07
PTGER2	ICAM2	0.479789	2.55779e-07
PTGER2	MAP3K2	-0.491646	1.15907e-07
PTGER2	LOC647346	0.513386	2.50603e-08
PTGER2	NBEAL2	-0.503182	5.2114e-08
PTGER2	RNF144B	-0.457348	1.05697e-06
PTGER2	C1RL	-0.435685	3.79062e-06
PTGER2	MME	-0.418264	9.95131e-06
PTGER2	MRPS12	0.411683	1.41342e-05
PTGER2	BCDIN3D	0.486221	1.67107e-07
PTGER2	VAMP3	-0.434957	3.9508e-06
PTGER2	GLT1D1	-0.54876	1.62911e-09
PTGER2	MED10	0.582701	8.6199e-11
PTGER2	PJA1	0.407173	1.7901e-05
PTGER2	DGCR2	-0.619245	2.43294e-12
PTGER2	C13orf18	-0.402325	2.29898e-05
PTGER2	GDI1	-0.43986	2.98375e-06
PTGER2	BASP1	-0.521462	1.37988e-08
PTGER2	LPPR2	-0.552261	1.22134e-09
PTGER2	ZBTB38	0.443035	2.48193e-06
PTGER2	EVL	0.451619	1.49439e-06
PTGER2	NOL11	0.556511	8.57109e-10
PTGER2	PECI	0.510643	3.05837e-08
PTGER2	KLRB1	0.414431	1.22191e-05
PTGER2	LOC645436	0.508094	3.67445e-08
PTGER2	MED20	0.42254	7.89106e-06
PTGER2	SLAMF6	0.421291	8.44704e-06
PTGER2	RIOK1	0.478831	2.72311e-07
PTGER2	DARS	0.433552	4.27839e-06
PTGER2	ARL2BP	0.499097	6.93983e-08
PTGER2	S100A10	0.471135	4.47396e-07
PTGER2	CA5B	0.584695	7.17613e-11
PTGER2	AGA	0.504982	4.58772e-08
PTGER2	C15orf28	-0.621253	1.97287e-12
PTGER2	C12orf41	0.581623	9.51315e-11
PTGER2	TNFAIP2	-0.549909	1.4827e-09
PTGER2	RFC5	0.449804	1.66558e-06
PTGER2	ANXA7	0.459573	9.22381e-07
PTGER2	PLEKHA3	0.542862	2.62715e-09
PTGER2	VASP	-0.445644	2.13033e-06
PTGER2	CMTM2	-0.543793	2.43781e-09
PTGER2	PREX1	-0.4972	7.91692e-08
PTGER2	SLC6A6	-0.458394	9.91542e-07
PTGER2	MOAP1	0.468017	5.45233e-07
PTGER2	SBNO2	-0.491318	1.18524e-07
PTGER2	ARPC4	-0.408403	1.67894e-05
PTGER2	DKFZp761E198	-0.450127	1.63382e-06
PTGER2	NUP107	0.539085	3.55069e-09
PTGER2	MAP1LC3A	-0.596221	2.42641e-11
PTGER2	KCTD2	-0.457918	1.02083e-06
PTGER2	SAMD3	0.588911	4.8503e-11
PTGER2	GALNT3	-0.434945	3.95367e-06
PTGER2	NAE1	0.460396	8.76837e-07
PTGER2	THOC3	0.485441	1.76044e-07
PTGER2	MFN2	-0.491552	1.1665e-07
PTGER2	HADH	0.577702	1.35749e-10
PTGER2	NOL7	0.532428	5.98374e-09
PTGER2	BTBD6	0.443742	2.38153e-06
PTGER2	WDR61	0.5064	4.1476e-08
PTGER2	MTF1	-0.462133	7.87635e-07
PTGER2	GIMAP1	0.470221	4.74219e-07
PTGER2	TOPORS	-0.409227	1.60818e-05
PTGER2	LOC649555	0.450499	1.59792e-06
PTGER2	DYNC1I2	0.416575	1.08969e-05
PTGER2	RASSF2	-0.547314	1.83326e-09
PTGER2	SUMO3	0.478842	2.72116e-07
PTGER2	KIAA1539	-0.424563	7.06303e-06
PTGER2	PMS2L5	0.410931	1.47059e-05
PTGER2	RAB9A	0.562452	5.17995e-10
PTGER2	EDG4	-0.499868	6.5766e-08
PTGER2	RRAGD	-0.424651	7.02882e-06
PTGER2	RBP7	-0.455812	1.16054e-06
PTGER2	DCTD	0.474806	3.53604e-07
PTGER2	CUTL1	-0.462158	7.86436e-07
PTGER2	ZCCHC6	-0.422273	8.00681e-06
PTGER2	RNF24	-0.591094	3.95142e-11
PTGER2	FLJ10213	-0.427528	5.99603e-06
PTGER2	TMCC3	-0.556598	8.50848e-10
PTGER2	RALB	-0.443018	2.48435e-06
PTGER2	LOC642817	0.460006	8.98151e-07
PTGER2	C3orf62	-0.547716	1.77416e-09
PTGER2	SUPT4H1	-0.466462	6.01292e-07
PTGER2	BEX4	0.518945	1.66472e-08
PTGER2	MDH1	0.603416	1.2061e-11
PTGER2	TMEM203	0.470755	4.58365e-07
PTGER2	KIAA0492	-0.449745	1.67139e-06
PTGER2	RFWD2	-0.424455	7.10523e-06
PTGER2	RPL36AL	0.442138	2.61489e-06
PTGER2	C7orf43	-0.563334	4.80295e-10
PTGER2	KIAA1881	-0.504637	4.70141e-08
PTGER2	RPS25	0.411091	1.45822e-05
PTGER2	C20orf111	-0.400017	2.58631e-05
PTGER2	GTF2E2	0.442696	2.53143e-06
PTGER2	TLE3	-0.619789	2.29905e-12
PTGER2	NUP214	-0.525171	1.04364e-08
PTGER2	ARHGEF11	-0.454517	1.25528e-06
PTGER2	MLL4	-0.544535	2.29627e-09
PTGER2	GOT1	0.455217	1.20321e-06
PTGER2	C18orf55	0.555995	8.95e-10
PTGER2	FASLG	0.537676	3.96903e-09
PTGER2	AGPAT9	-0.534796	4.97618e-09
PTGER2	RCN2	0.518928	1.66686e-08
PTGER2	PQLC3	0.568542	3.05948e-10
PTGER2	LOC124512	0.479867	2.54483e-07
PTGER2	PIGP	0.44303	2.48255e-06
PTGER2	AUTS2	0.405521	1.95031e-05
PTGER2	PRPS1	0.512006	2.77089e-08
PTGER2	CYCS	0.488727	1.41232e-07
PTGER2	EBAG9	0.501722	5.77572e-08
PTGER2	EIF2C4	-0.478688	2.74874e-07
PTGER2	PDLIM7	-0.447715	1.88539e-06
PTGER2	STX3	-0.471735	4.30619e-07
PTGER2	ZFP106	-0.515639	2.12516e-08
PTGER2	GAB2	-0.507271	3.89738e-08
PTGER2	KIAA0040	-0.467388	5.67281e-07
PTGER2	LOC653610	-0.443217	2.45573e-06
PTGER2	FLOT1	-0.548968	1.6017e-09
PTGER2	HNRPA1L-2	0.414715	1.20357e-05
PTGER2	DCK	0.56553	3.97492e-10
PTGER2	GPR68	0.481162	2.3373e-07
PTGER2	SEC22C	0.646168	1.28786e-13
PTGER2	UNKL	-0.526279	9.59476e-09
PTGER2	LOC399744	-0.476442	3.1811e-07
PTGER2	GPR174	0.471925	4.25429e-07
PTGER2	NUP35	0.412539	1.35095e-05
PTGER2	CXCR7	0.5527	1.17773e-09
PTGER2	RHEB	0.505235	4.50624e-08
PTGER2	LOC388654	0.449047	1.74222e-06
PTGER2	MRPS30	0.550443	1.41909e-09
PTGER2	RIMS3	0.424033	7.27178e-06
PTGER2	GNB2	-0.438775	3.17611e-06
PTGER2	USP32	-0.425466	6.72068e-06
PTGER2	MICAL1	-0.474566	3.59099e-07
PTGER2	PPIH	0.430445	5.09626e-06
PTGER2	GLO1	0.573859	1.9147e-10
PTGER2	NCK1	0.602827	1.278e-11
PTGER2	NCF1C	-0.484863	1.82957e-07
PTGER2	C13orf1	0.417205	1.05348e-05
PTGER2	GNPDA2	0.58984	4.4462e-11
PTGER2	PCID2	0.531272	6.54409e-09
PTGER2	Magmas	-0.409173	1.61276e-05
PTGER2	FLJ38482	0.506845	4.01786e-08
PTGER2	DNAJC5	-0.401576	2.38878e-05
PTGER2	TNIP1	-0.46811	5.42036e-07
PTGER2	EVI5	-0.545592	2.10824e-09
PTGER2	IQSEC1	-0.460319	8.81041e-07
PTGER2	REM2	-0.430612	5.04871e-06
PTGER2	STAT3	-0.461091	8.40039e-07
PTGER2	SLC19A1	-0.592652	3.41025e-11
PTGER2	KLHDC8B	-0.41106	1.46065e-05
PTGER2	OGFR	-0.441544	2.70671e-06
PTGER2	CPEB3	-0.423753	7.38437e-06
PTGER2	UNC13A	-0.417649	1.02865e-05
PTGER2	CPD	-0.426138	6.47574e-06
PTGER2	RGL2	-0.524859	1.06864e-08
PTGER2	TXNL2	0.491717	1.15347e-07
PTGER2	ANKRD13A	-0.445918	2.09626e-06
PTGER2	TMEM184B	-0.504898	4.61525e-08
PTGER2	MOSC1	-0.427233	6.095e-06
PTGER2	STX10	-0.508912	3.46485e-08
PTGER2	HSPA9	0.479779	2.55953e-07
PTGER2	HIBADH	0.477498	2.97028e-07
PTGER2	MTO1	0.63894	2.91323e-13
PTGER2	GZMA	0.540863	3.08257e-09
PTGER2	C9orf103	0.515222	2.1911e-08
PTGER2	ATG16L2	-0.576623	1.49577e-10
PTGER2	EXOSC9	0.420699	8.72319e-06
PTGER2	DOK4	-0.42712	6.13345e-06
PTGER2	GPR97	-0.52411	1.13087e-08
PTGER2	CAMK1D	-0.550642	1.39601e-09
PTGER2	CXCL14	-0.497972	7.50438e-08
PTGER2	SUCLG1	0.43777	3.36491e-06
PTGER2	LOC730534	0.471546	4.3584e-07
PTGER2	CTBS	-0.410322	1.51843e-05
PTGER2	TMEM85	0.486034	1.69208e-07
PTGER2	MTX1	-0.491064	1.2058e-07
PTGER2	MYO9B	-0.548147	1.71283e-09
PTGER2	GFM1	0.435889	3.74689e-06
PTGER2	CDA	-0.53673	4.2762e-09
PTGER2	BCL6	-0.450252	1.62166e-06
PTGER2	DGAT2	-0.565051	4.14284e-10
PTGER2	SLAMF1	0.621107	2.00329e-12
PTGER2	MKI67IP	0.528361	8.18575e-09
PTGER2	TMED10P	0.515529	2.1424e-08
PTGER2	DENND3	-0.527694	8.61393e-09
PTGER2	METTL1	0.406376	1.86576e-05
PTGER2	RTN3	-0.490688	1.23696e-07
PTGER2	C9orf164	-0.568382	3.10253e-10
PTGER2	TIMP2	-0.467597	5.59869e-07
PTGER2	PFDN1	0.497201	7.91657e-08
PTGER2	OTUD5	-0.491179	1.19642e-07
PTGER2	CYB5B	0.523782	1.15915e-08
PTGER2	FBXL10	0.472948	3.98447e-07
PTGER2	QDPR	0.421209	8.48505e-06
PTGER2	STK40	-0.541456	2.94031e-09
PTGER2	MVP	-0.505786	4.33316e-08
PTGER2	TCIRG1	-0.547685	1.77863e-09
PTGER2	UBR4	-0.491458	1.17396e-07
PTGER2	TACC3	-0.582838	8.51221e-11
PTGER2	PLAC8	0.550474	1.41539e-09
PTGER2	AGPAT2	-0.449644	1.68148e-06
PTGER2	SIRPB1	-0.554781	9.90644e-10
PTGER2	MYO1F	-0.512669	2.64039e-08
PTGER2	WDR43	0.434468	4.06213e-06
PTGER2	SUGT1	0.513894	2.41494e-08
PTGER2	ARPC5L	0.490243	1.27488e-07
PTGER2	ATG9A	-0.410219	1.52665e-05
PTGER2	LOC643738	-0.421403	8.39595e-06
PTGER2	TREML2	-0.575642	1.6333e-10
PTGER2	METAP1	0.582118	9.0925e-11
PTGER2	ACOT4	0.45273	1.398e-06
PTGER2	LOC642684	-0.417554	1.03391e-05
PTGER2	MBD6	-0.518934	1.66606e-08
PTGER2	DHTKD1	-0.429037	5.51327e-06
PTGER2	UBE1	-0.429925	5.24666e-06
PTGER2	MGAM	-0.499378	6.80522e-08
PTGER2	ABCA5	0.446297	2.05001e-06
PTGER2	CSTF3	0.441789	2.66852e-06
PTGER2	RAN	0.503861	4.96711e-08
PTGER2	BCL11B	0.414285	1.2314e-05
PTGER2	LOC651309	-0.50946	3.3309e-08
PTGER2	LOC653158	-0.478017	2.87159e-07
PTGER2	PRKACB	0.407181	1.78942e-05
PTGER2	SLC25A20	-0.462872	7.5239e-07
PTGER2	APLP2	-0.561181	5.77427e-10
PTGER2	UBE4B	-0.52388	1.15066e-08
PTGER2	ACAA2	0.56314	4.88347e-10
PTGER2	LBA1	-0.440149	2.93439e-06
PTGER2	COX17	0.500386	6.34276e-08
PTGER2	LOC642103	-0.488808	1.40466e-07
PTGER2	ARID3A	-0.622541	1.72351e-12
PTGER2	PAK1	-0.578421	1.27223e-10
PTGER2	MARK2	-0.526709	9.28589e-09
PTGER2	MAP3K5	-0.446037	2.0817e-06
PTGER2	PANX2	-0.529703	7.385e-09
PTGER2	CKAP4	-0.504502	4.7466e-08
PTGER2	FBXO8	0.58952	4.58154e-11
PTGER2	MRPS9	0.445076	2.20261e-06
PTGER2	MGC18216	-0.461493	8.19468e-07
PTGER2	EIF3A	0.469561	4.94504e-07
PTGER2	ABHD5	-0.401741	2.36866e-05
PTGER2	FTSJ1	0.465376	6.43662e-07
PTGER2	PCNX	-0.478328	2.81405e-07
PTGER2	TMEM99	0.417306	1.04778e-05
PTGER2	RPL24	0.473454	3.85731e-07
PTGER2	PPP3CC	0.582681	8.63616e-11
PTGER2	TM2D1	0.510213	3.15487e-08
PTGER2	DERL1	0.696525	2.22045e-16
PTGER2	ATP5F1	0.545182	2.17933e-09
PTGER2	FCGR2A	-0.431244	4.87294e-06
PTGER2	DHX15	0.516221	2.03612e-08
PTGER2	ACP1	0.420394	8.86875e-06
PTGER2	HMGN1	0.506586	4.09285e-08
PTGER2	SLC31A1	-0.465026	6.57902e-07
PTGER2	PGRMC2	0.526139	9.69798e-09
PTGER2	ATPAF1	0.412933	1.32307e-05
PTGER2	PWP1	0.516283	2.02677e-08
PTGER2	SMAD7	0.415806	1.13549e-05
PTGER2	GIMAP5	0.441364	2.73504e-06
PTGER2	LDHA	0.496699	8.19642e-08
PTGER2	GPD1L	0.49191	1.13842e-07
PTGER2	PISD	-0.523701	1.16625e-08
PTGER2	EXOSC3	0.425944	6.54567e-06
PTGER2	PARVG	-0.465612	6.34228e-07
PTGER2	SLAIN1	0.515197	2.1951e-08
PTGER2	RALBP1	-0.460954	8.47212e-07
PTGER2	RASGRP1	0.636113	3.98792e-13
PTGER2	GAA	-0.491746	1.15117e-07
PTGER2	P2RX1	-0.460693	8.60957e-07
PTGER2	UBE2N	0.52769	8.61672e-09
PTGER2	NCF2	-0.476024	3.26834e-07
PTGER2	PSG9	-0.453348	1.34701e-06
PTGER2	DENND2D	0.459331	9.36212e-07
PTGER2	TULP4	0.429956	5.23752e-06
PTGER2	IKZF5	0.549084	1.58648e-09
PTGER2	PRKD2	-0.438774	3.17631e-06
PTGER2	TRAPPC2	0.463313	7.32029e-07
PTGER2	NIF3L1	0.599436	1.77933e-11
PTGER2	RASGRP4	-0.432838	4.45464e-06
PTGER2	CAMLG	0.433434	4.30705e-06
PTGER2	PYHIN1	0.45812	1.00832e-06
PTGER2	TRIM4	0.428623	5.64195e-06
PTGER2	SEPX1	-0.503632	5.04826e-08
PTGER2	EXOC3	-0.443618	2.39881e-06
PTGER2	IFNG	0.563815	4.60832e-10
PTGER2	SPRY2	0.400959	2.4652e-05
PTGER2	ARF3	-0.44419	2.32006e-06
PTGER2	CASC3	-0.469288	5.03129e-07
PTGER2	EIF2B1	0.443035	2.48186e-06
PTGER2	NPLOC4	-0.516933	1.93203e-08
PTGER2	DNM2	-0.54043	3.1909e-09
PTGER2	GBA	-0.497048	8.00063e-08
PTGER2	PTPN4	0.615209	3.69038e-12
PTGER2	NDST1	-0.62566	1.23901e-12
PTGER2	LOC728481	0.444325	2.30174e-06
PTGER2	SH3BP5L	-0.480099	2.50639e-07
PTGER2	EID3	0.41316	1.30723e-05
PTGER2	PNO1	0.444124	2.32892e-06
PTGER2	C19orf52	0.447502	1.90937e-06
PTGER2	LCMT2	0.532181	6.09965e-09
PTGER2	RARRES3	0.518205	1.75867e-08
PTGER2	BOLA3	0.547298	1.8356e-09
PTGER2	PHOSPHO2	0.437894	3.34111e-06
PTGER2	NSFL1C	-0.418984	9.57221e-06
PTGER2	IQGAP1	-0.444735	2.24713e-06
PTGER2	REV1	0.464675	6.72494e-07
PTGER2	CUL5	0.511985	2.77499e-08
PTGER2	AQP9	-0.446794	1.99085e-06
PTGER2	ENPP5	0.485285	1.7788e-07
PTGER2	UQCRFS1	0.481343	2.30967e-07
PTGER2	CD3G	0.403341	2.18227e-05
PTGER2	SOD2	-0.446357	2.04279e-06
PTGER2	OSCAR	-0.456946	1.08318e-06
PTGER2	ZFAND3	-0.498598	7.18499e-08
PTGER2	KLRF1	0.42719	6.1096e-06
PTGER2	PRKCQ	0.571431	2.37405e-10
PTGER2	PIGK	0.541106	3.02362e-09
PTGER2	ACTL6A	0.556778	8.3811e-10
PTGER2	ZNF22	0.545044	2.20383e-09
PTGER2	TBCE	0.487445	1.53953e-07
PTGER2	ITGB7	0.42311	7.64916e-06
PTGER2	C2orf28	0.435723	3.78234e-06
PTGER2	HAL	-0.451082	1.54323e-06
PTGER2	EIF2B2	0.452228	1.44083e-06
PTGER2	CYP20A1	0.604261	1.10982e-11
PTGER2	MRPS35	0.523518	1.18251e-08
PTGER2	MCHR2	-0.454406	1.2637e-06
PTGER2	TOLLIP	-0.401014	2.45832e-05
PTGER2	UBE2G2	0.468609	5.25214e-07
PTGER2	NAPEPLD	0.413652	1.27353e-05
PTGER2	CECR6	-0.430448	5.09528e-06
PTGER2	PLEKHA1	0.61046	5.98099e-12
PTGER2	FLJ14213	0.40465	2.04009e-05
PTGER2	RELB	-0.410423	1.51038e-05
PTGER2	SLC16A3	-0.562166	5.30837e-10
PTGER2	OS9	-0.569017	2.93487e-10
PTGER2	LOC730740	-0.484673	1.85281e-07
PTGER2	CRYZ	0.510037	3.19514e-08
PTGER2	TKT	-0.512642	2.6456e-08
PTGER2	SLC25A25	0.401018	2.45773e-05
PTGER2	OSBPL2	-0.559677	6.56204e-10
PTGER2	ATG4A	0.417853	1.01739e-05
PTGER2	FAM63A	-0.429877	5.26074e-06
PTGER2	RNF130	-0.406941	1.81189e-05
PTGER2	KIAA0513	-0.587671	5.446e-11
PTGER2	STK39	0.583651	7.90059e-11
PTGER2	TMEM14B	0.492872	1.06611e-07
PTGER2	MAP3K11	-0.525962	9.82911e-09
PTGER2	LOC646567	0.43527	3.88127e-06
PTGER2	PLEKHO2	-0.513049	2.56836e-08
PTGER2	VPS37B	-0.405189	1.98409e-05
PTGER2	DOCK5	-0.493014	1.05584e-07
PTGER2	DBNDD2	0.461124	8.38356e-07
PTGER2	PSG3	-0.432532	4.53229e-06
PTGER2	SEMA4A	-0.593676	3.09424e-11
PTGER2	TRIM27	-0.491462	1.17365e-07
PTGER2	BUB3	0.47827	2.82462e-07
PTGER2	RXRA	-0.539675	3.38823e-09
PTGER2	HSF2	0.457374	1.0553e-06
PTGER2	SSH2	-0.551654	1.28422e-09
PTGER2	GTF2H3	0.436802	3.55652e-06
PTGER2	MRPL18	0.478031	2.86897e-07
PTGER2	C14orf102	-0.415409	1.15983e-05
PTGER2	LOC341457	0.505289	4.48895e-08
PTGER2	ERF	-0.46128	8.30334e-07
PTGER2	PDCD2	0.47247	4.10844e-07
PTGER2	CYP27A1	-0.43927	3.087e-06
PTGER2	LOC648470	0.464792	6.67594e-07
PTGER2	PTPRCAP	0.416062	1.12004e-05
PTGER2	RAF1	-0.442347	2.58329e-06
PTGER2	APOB48R	-0.481452	2.29321e-07
PTGER2	PLXDC2	-0.467193	5.74289e-07
PTGER2	XPO6	-0.540326	3.21732e-09
PTGER2	SLC10A7	0.418096	1.00418e-05
PTGER2	FRAT1	-0.474239	3.66742e-07
PTGER2	SLCO3A1	-0.519818	1.56013e-08
PTGER2	WASF2	-0.449214	1.72508e-06
PTGER2	CXorf40B	0.42043	8.85155e-06
PTGER2	RBBP7	0.424143	7.22798e-06
PTGER2	SH2B2	-0.46407	6.98349e-07
PTGER2	KLHL20	0.480613	2.42326e-07
PTGER2	ARHGEF3	0.640553	2.43361e-13
PTGER2	RNF166	-0.442366	2.58054e-06
PTGER2	DNAJC9	0.583086	8.3213e-11
PTGER2	GTPBP4	0.528615	8.028e-09
PTGER2	CORO7	-0.406458	1.85783e-05
PTGER2	NUP88	0.422534	7.89364e-06
PTGER2	PIK3CD	-0.558515	7.23972e-10
PTGER2	ATP8B2	0.467857	5.50746e-07
PTGER2	LOC653232	0.493854	9.96904e-08
PTGER2	FCHO1	-0.499245	6.86836e-08
PTGER2	CDK6	0.442971	2.49114e-06
PTGER2	ROPN1L	-0.496327	8.40947e-08
PTGER2	FNTA	0.547106	1.86455e-09
PTGER2	LOC653505	0.410646	1.49282e-05
PTGER2	PGD	-0.515095	2.21165e-08
PTGER2	ITPK1	-0.488059	1.47735e-07
PTGER2	GMIP	-0.459855	9.06554e-07
PTGER2	EXTL3	-0.590097	4.34004e-11
PTGER2	LOC374443	0.507296	3.89057e-08
PTGER2	IL6R	-0.41451	1.21674e-05
PTGER2	ASPRV1	-0.424131	7.23272e-06
PTGER2	ILF2	0.501243	5.97285e-08
PTGER2	FTHL2	-0.402457	2.28352e-05
PTGER2	NDUFB5	0.444939	2.22037e-06
PTGER2	CENTD2	-0.418676	9.73299e-06
PTGER2	SLC45A4	-0.579714	1.13172e-10
PTGER2	CDC2L6	-0.532417	5.98886e-09
PTGER2	MBOAT7	-0.59586	2.51204e-11
PTGER2	JMJD2B	-0.544444	2.31318e-09
PTGER2	RGMA	-0.462132	7.87708e-07
PTGER2	MORF4L2	0.458444	9.88511e-07
PTGER2	PHKA2	-0.4804	2.45731e-07
PTGER2	RRAS2	0.466562	5.97517e-07
PTGER2	CRIP1	0.486097	1.68497e-07
PTGER2	SOCS2	0.66759	9.99201e-15
PTGER2	SLC25A44	-0.509523	3.3157e-08
PTGER2	C1orf19	0.67782	2.66454e-15
PTGER2	ARL4C	0.44143	2.72462e-06
PTGER2	FAM36A	0.444823	2.23556e-06
PTGER2	FLJ10357	-0.462105	7.89032e-07
PTGER2	FLII	-0.485411	1.76398e-07
PTGER2	FLJ22662	-0.420737	8.70533e-06
PTGER2	CD2	0.604025	1.13598e-11
PTGER2	SEMA4B	-0.545378	2.14509e-09
PTGER2	FBN2	-0.411751	1.4084e-05
PTGER2	HK2	-0.40779	1.73353e-05
PTGER2	ST6GALNAC2	-0.557843	7.66222e-10
PTGER2	CD40LG	0.40423	2.08466e-05
PTGER2	ZMYND11	0.495943	8.63518e-08
PTGER2	PSTPIP1	-0.407852	1.72797e-05
PTGER2	TRIM32	0.401585	2.38768e-05
PTGER2	NSMCE4A	0.580376	1.06571e-10
PTGER2	KIFAP3	0.544347	2.33141e-09
PTGER2	EDG1	0.564069	4.50897e-10
PTGER2	TNFRSF1A	-0.507683	3.78424e-08
PTGER2	UPRT	0.534935	4.92248e-09
PTGER2	RGL4	-0.46938	5.00195e-07
PTGER2	RQCD1	0.440729	2.83764e-06
PTGER2	ATP6V0B	-0.418134	1.00214e-05
PTGER2	GATA3	0.418091	1.00448e-05
PTGER2	CSF3R	-0.556004	8.94304e-10
PTGER2	MAST3	-0.563121	4.89164e-10
PTGER2	RFX1	-0.401631	2.38201e-05
PTGER2	EIF2AK4	-0.405693	1.93296e-05
PTGER2	RPL15	0.42063	8.75582e-06
PTGER2	TUBE1	0.46353	7.22233e-07
PTGER2	SELS	0.523684	1.16776e-08
PTGER2	PSMC2	0.471328	4.41942e-07
PTGER2	UNC13D	-0.444262	2.31019e-06
PTGER2	SNRPF	0.477723	2.92709e-07
PTGER2	PPP2R5E	0.423105	7.65093e-06
PTGER2	AGK	0.524865	1.06812e-08
PTGER2	ZNF185	-0.402488	2.27992e-05
PTGER2	KHDRBS1	0.498917	7.02725e-08
PTGER2	TFB2M	0.51203	2.766e-08
PTGER2	APOL3	0.417506	1.0366e-05
PTGER2	TAF9L	0.579415	1.16286e-10
PTGER2	KIAA0913	-0.495163	9.11189e-08
PTGER2	TGDS	0.426994	6.17636e-06
PTGER2	LOC440900	-0.41845	9.85224e-06
PTGER2	ACAT2	0.4254	6.74504e-06
PTGER2	C20orf30	0.462565	7.66838e-07
PTGER2	MLF2	-0.481555	2.27762e-07
PTGER2	LOC400499	-0.432969	4.42168e-06
PTGER2	SP4	0.54248	2.70891e-09
PTGER2	LOC648868	0.406431	1.8605e-05
PTGER2	CDC23	0.425772	6.60816e-06
PTGER2	PRKRA	0.420127	8.99841e-06
PTGER2	AMICA1	-0.567042	3.48643e-10
PTGER2	TTF2	0.455479	1.18424e-06
PTGER2	ADAM8	-0.425001	6.895e-06
PTGER2	ABCA7	-0.446351	2.0435e-06
PTGER2	ZNF516	-0.445736	2.11884e-06
PTGER2	IER3IP1	0.525124	1.04735e-08
PTGER2	BST1	-0.415422	1.159e-05
PTGER2	ITM2A	0.447655	1.89217e-06
PTGER2	HSZFP36	0.480375	2.46146e-07
PTGER2	THOC5	-0.529042	7.76957e-09
PTGER2	HLX	-0.489528	1.338e-07
PTGER2	IL32	0.477314	3.00599e-07
PTGER2	TFE3	-0.513728	2.44424e-08
PTGER2	PON2	0.498915	7.02826e-08
PTGER2	PTGER4	0.464351	6.86226e-07
PTGER2	CD3D	0.416923	1.06953e-05
PTGER2	C19orf2	0.571899	2.27794e-10
PTGER2	ACADM	0.516076	2.05785e-08
PTGER2	SFRS9	0.460739	8.58481e-07
PTGER2	ETFA	0.514123	2.37488e-08
PTGER2	MMP9	-0.460266	8.83909e-07
PTGER2	TGIF1	0.447161	1.94819e-06
PTGER2	TASP1	0.482598	2.12618e-07
PTGER2	ANKRD46	0.520791	1.45096e-08
PTGER2	PADI2	-0.446925	1.97551e-06
PTGER2	TLN1	-0.409564	1.58002e-05
PTGER2	LSM8	0.434964	3.94928e-06
PTGER2	CCDC16	0.436436	3.63169e-06
PTGER2	GABARAPL1	-0.436712	3.575e-06
PTGER2	SERPINA1	-0.48527	1.78063e-07
PTGER2	EBNA1BP2	0.477002	3.0676e-07
PTGER2	PRAM1	-0.506261	4.18878e-08
PTGER2	FRYL	0.483359	2.02169e-07
PTGER2	FAM84B	0.517065	1.91334e-08
PTGER2	CEBPD	-0.41201	1.38925e-05
PTGER2	TMEM14A	0.596569	2.34661e-11
PTGER2	VNN3	-0.485552	1.74748e-07
PTGER2	POLR3GL	0.490595	1.24484e-07
PTGER2	PRMT6	0.464206	6.92462e-07
PTGER2	PLRG1	0.477272	3.01433e-07
PTGER2	SSBP1	0.477613	2.9481e-07
PTGER2	C1orf24	-0.456623	1.10471e-06
PTGER2	NANS	-0.428938	5.54396e-06
PTGER2	LOC440731	-0.421792	8.21961e-06
PTGER2	CLINT1	0.492979	1.05838e-07
PTGER2	HNRPA2B1	0.497166	7.93591e-08
PTGER2	CRISPLD2	-0.482572	2.12976e-07
PTGER2	EBI2	0.633125	5.54001e-13
PTGER2	HMGN4	0.588432	5.07268e-11
PTGER2	SUCLG2	0.435149	3.90798e-06
PTGER2	WWC3	-0.419103	9.51119e-06
PTGER2	UFM1	0.512109	2.75022e-08
PTGER2	SPI1	-0.416387	1.10071e-05
PTGER2	PSMA5	0.520554	1.47686e-08
PTGER2	NUP37	0.50839	3.5973e-08
PTGER2	C11orf46	0.502713	5.38635e-08
PTGER2	CHCHD7	0.409957	1.54784e-05
PTGER2	ETS1	0.526905	9.14849e-09
PTGER2	BEST1	-0.49579	8.72689e-08
PTGER2	AMZ2	0.446825	1.98722e-06
PTGER2	SPCS1	0.442986	2.48897e-06
PTGER2	MGST3	0.422364	7.96716e-06
PTGER2	TP53I11	-0.427255	6.08777e-06
S100A12	SBK1	-0.621058	2.0135e-12
S100A12	CD81	-0.727604	0
S100A12	IL2RB	-0.607588	7.97717e-12
S100A12	M6PR	-0.457851	1.025e-06
S100A12	MAP3K7IP2	0.55902	6.93735e-10
S100A12	KIAA1600	0.541136	3.0164e-09
S100A12	BAZ1A	0.436053	3.71192e-06
S100A12	HPS6	-0.50702	3.96808e-08
S100A12	MATK	-0.558517	7.23863e-10
S100A12	NIN	0.440797	2.82642e-06
S100A12	TUBB	-0.509836	3.24193e-08
S100A12	MDH2	-0.556903	8.29337e-10
S100A12	GIMAP6	-0.549619	1.51848e-09
S100A12	HNRPR	-0.507351	3.87525e-08
S100A12	FLJ20273	0.763656	0
S100A12	WDR67	-0.546113	2.02117e-09
S100A12	SLC25A5	-0.443783	2.37582e-06
S100A12	RUNX3	-0.677433	2.88658e-15
S100A12	PUF60	-0.57457	1.79731e-10
S100A12	NCALD	-0.537256	4.10286e-09
S100A12	LOC730316	-0.616034	3.39062e-12
S100A12	ZDHHC18	0.625255	1.29363e-12
S100A12	PAPOLA	0.42053	8.80353e-06
S100A12	PCMTD1	0.473896	3.7494e-07
S100A12	PHACTR4	-0.589918	4.41358e-11
S100A12	DIMT1L	-0.465584	6.35313e-07
S100A12	MAP2K4	0.580756	1.02958e-10
S100A12	EDEM3	0.513586	2.46976e-08
S100A12	ZC3HC1	-0.640053	2.5735e-13
S100A12	DDX47	-0.580832	1.02244e-10
S100A12	IVNS1ABP	0.493637	1.01182e-07
S100A12	PKN2	0.559075	6.90534e-10
S100A12	PDXP	-0.564002	4.53492e-10
S100A12	CCDC102A	-0.553773	1.07741e-09
S100A12	GEMIN4	-0.573267	2.01814e-10
S100A12	PTBP1	-0.65545	4.35207e-14
S100A12	SP3	0.547427	1.81649e-09
S100A12	GZMM	-0.406462	1.85751e-05
S100A12	BAZ2B	0.538311	3.77488e-09
S100A12	HDAC1	-0.543657	2.46466e-09
S100A12	FEM1C	0.404198	2.0881e-05
S100A12	STAT5B	0.424525	7.07776e-06
S100A12	ID2	-0.408743	1.64942e-05
S100A12	DNMT1	-0.74154	0
S100A12	CNOT2	-0.463452	7.25724e-07
S100A12	CSNK1E	-0.495654	8.80951e-08
S100A12	CD247	-0.630067	7.72271e-13
S100A12	CDC37	-0.596437	2.37663e-11
S100A12	CNO	-0.46379	7.10618e-07
S100A12	GPBP1L1	0.412088	1.38352e-05
S100A12	ABCF1	-0.625963	1.19971e-12
S100A12	TP53INP1	0.477126	3.04308e-07
S100A12	FAM43A	-0.42691	6.20515e-06
S100A12	PPP4R1	0.59877	1.89793e-11
S100A12	DCP2	0.467372	5.6786e-07
S100A12	Septin 9	-0.531041	6.66177e-09
S100A12	CXXC5	-0.560149	6.30389e-10
S100A12	PLEKHF1	-0.612727	4.75442e-12
S100A12	C16orf58	-0.625142	1.30917e-12
S100A12	ARHGAP17	-0.512395	2.69367e-08
S100A12	LOC642755	-0.548103	1.71897e-09
S100A12	IFNAR2	0.478677	2.75073e-07
S100A12	SHOC2	0.580781	1.02717e-10
S100A12	NBN	0.434396	4.07865e-06
S100A12	PDZD8	0.681049	1.77636e-15
S100A12	RAB33B	0.678999	2.22045e-15
S100A12	C11orf2	-0.485623	1.73924e-07
S100A12	SLU7	0.535991	4.53172e-09
S100A12	NGDN	-0.53479	4.97868e-09
S100A12	TTC4	-0.543052	2.58736e-09
S100A12	PDHB	-0.506412	4.14409e-08
S100A12	LOC650761	-0.424829	6.9607e-06
S100A12	DCTN4	0.618537	2.61835e-12
S100A12	RFTN1	-0.627263	1.04405e-12
S100A12	POLR1C	-0.461655	8.11272e-07
S100A12	TSSC1	-0.406384	1.86498e-05
S100A12	LPAR5	-0.583886	7.7311e-11
S100A12	SLC40A1	0.66394	1.55431e-14
S100A12	RGS2	0.64271	1.90736e-13
S100A12	MCL1	0.570001	2.69248e-10
S100A12	RNF149	0.68272	1.33227e-15
S100A12	NUP62	-0.467229	5.72993e-07
S100A12	ROCK1	0.476416	3.1865e-07
S100A12	RPUSD2	-0.532561	5.92267e-09
S100A12	GTPBP6	-0.553812	1.07394e-09
S100A12	PICALM	0.476469	3.17551e-07
S100A12	VIL2	-0.565369	4.03046e-10
S100A12	INTS9	-0.509736	3.26537e-08
S100A12	RAB8B	0.423777	7.37469e-06
S100A12	QARS	-0.532622	5.89467e-09
S100A12	PHF20L1	0.609591	6.52767e-12
S100A12	ZMYM6	-0.458632	9.7719e-07
S100A12	AKR1B1	-0.561446	5.64494e-10
S100A12	FAM8A1	0.550452	1.41803e-09
S100A12	EXOSC10	-0.561167	5.78097e-10
S100A12	GALT	-0.450959	1.55461e-06
S100A12	DEXI	-0.575045	1.72272e-10
S100A12	EOMES	-0.548142	1.71357e-09
S100A12	ZNF281	0.654609	4.81837e-14
S100A12	ADA	-0.614757	3.86535e-12
S100A12	DDX19B	-0.477526	2.96493e-07
S100A12	SLC41A3	-0.424366	7.13996e-06
S100A12	CLK4	0.408995	1.62779e-05
S100A12	SERINC1	0.618564	2.61102e-12
S100A12	CAPZA2	0.566608	3.62051e-10
S100A12	FAM50A	-0.469576	4.94031e-07
S100A12	PPM1G	-0.537307	4.08628e-09
S100A12	VAPA	0.407298	1.77851e-05
S100A12	ALKBH5	-0.587823	5.36955e-11
S100A12	CIRH1A	-0.505932	4.28836e-08
S100A12	MXD4	-0.716745	0
S100A12	ITGAX	0.480609	2.42385e-07
S100A12	ZNF689	-0.554226	1.03751e-09
S100A12	MTMR3	0.479821	2.55249e-07
S100A12	TMED3	-0.455774	1.16325e-06
S100A12	RAP2C	0.536686	4.29116e-09
S100A12	SLA	0.661399	2.13163e-14
S100A12	CARD11	-0.658094	3.17524e-14
S100A12	CLIC3	-0.477089	3.05034e-07
S100A12	APOBEC3G	-0.491089	1.20382e-07
S100A12	NXT1	-0.435174	3.90253e-06
S100A12	COMMD7	-0.461902	7.98976e-07
S100A12	CORO1C	0.499089	6.94369e-08
S100A12	OSBP	-0.505422	4.4466e-08
S100A12	SNX13	0.572507	2.15877e-10
S100A12	AFG3L2	-0.496096	8.54455e-08
S100A12	SLC2A4RG	-0.478884	2.7138e-07
S100A12	LOC729021	0.534768	4.98724e-09
S100A12	GPR114	-0.495049	9.18354e-08
S100A12	TMEM5	-0.432724	4.48341e-06
S100A12	PLSCR3	-0.52722	8.93173e-09
S100A12	STX6	0.433338	4.33067e-06
S100A12	COPA	-0.436154	3.69074e-06
S100A12	MAGED1	-0.561022	5.85311e-10
S100A12	SCRN1	-0.440341	2.90199e-06
S100A12	ATP6V1C1	0.538387	3.75234e-09
S100A12	OSBPL8	0.558329	7.35491e-10
S100A12	HNRPA1P4	-0.470135	4.76811e-07
S100A12	TYSND1	-0.536757	4.26699e-09
S100A12	TUSC4	-0.637907	3.2685e-13
S100A12	DIS3L	-0.472066	4.21592e-07
S100A12	RNF126	-0.484721	1.8469e-07
S100A12	CPSF4	-0.664921	1.37668e-14
S100A12	LCMT1	-0.423762	7.38062e-06
S100A12	ACSL4	0.629989	7.78932e-13
S100A12	ALPK1	0.503803	4.9875e-08
S100A12	YPEL5	0.415397	1.16053e-05
S100A12	USP15	0.539028	3.5667e-09
S100A12	UNC84B	-0.487847	1.4985e-07
S100A12	POLE3	-0.514319	2.34104e-08
S100A12	MED13L	0.420145	8.98937e-06
S100A12	LOC642489	0.484675	1.85259e-07
S100A12	MXD1	0.554203	1.0395e-09
S100A12	AIFM1	-0.408867	1.63875e-05
S100A12	PPP1R12A	0.579261	1.17923e-10
S100A12	GNA13	0.465895	6.23083e-07
S100A12	SRPK1	0.687121	8.88178e-16
S100A12	SNRPB	-0.5489	1.6106e-09
S100A12	KLRD1	-0.48881	1.40452e-07
S100A12	SIN3A	-0.471431	4.39042e-07
S100A12	TMEM138	-0.514053	2.3869e-08
S100A12	STAT4	-0.618159	2.72293e-12
S100A12	NCR3	-0.525039	1.05419e-08
S100A12	PABPC4	-0.580931	1.01327e-10
S100A12	HCST	-0.433039	4.40441e-06
S100A12	SENP2	0.492782	1.07271e-07
S100A12	ATP5A1	-0.437603	3.3972e-06
S100A12	NLRC4	0.661137	2.19824e-14
S100A12	LAT2	0.545852	2.06439e-09
S100A12	GORASP2	-0.429644	5.32967e-06
S100A12	MEFV	0.499975	6.52739e-08
S100A12	SAMM50	-0.532958	5.74251e-09
S100A12	PHC2	0.618338	2.67297e-12
S100A12	NADK	0.522069	1.31859e-08
S100A12	TRIB1	0.563314	4.81102e-10
S100A12	PPP2R5A	0.431081	4.91751e-06
S100A12	PACSIN1	-0.525799	9.95127e-09
S100A12	THAP11	-0.513576	2.47162e-08
S100A12	CREB5	0.481761	2.24697e-07
S100A12	PHF21A	0.560309	6.2192e-10
S100A12	PAFAH2	-0.501284	5.95599e-08
S100A12	FBXL3	0.448776	1.77049e-06
S100A12	C2orf29	-0.54953	1.52955e-09
S100A12	IL12RB1	-0.428956	5.53833e-06
S100A12	ARS2	-0.6088	7.06701e-12
S100A12	RFFL	0.415321	1.16531e-05
S100A12	C17orf62	0.553398	1.1115e-09
S100A12	CENPB	-0.48764	1.51955e-07
S100A12	CS	-0.53589	4.56793e-09
S100A12	ANPEP	0.510284	3.13875e-08
S100A12	DYSF	0.618738	2.56439e-12
S100A12	PRKCH	-0.607494	8.05245e-12
S100A12	GZMK	-0.430699	5.02404e-06
S100A12	LOC441124	0.415869	1.13165e-05
S100A12	ACSL1	0.748129	0
S100A12	DNAJC8	-0.629056	8.61533e-13
S100A12	NT5C2	0.572173	2.22347e-10
S100A12	XKR8	0.479898	2.53966e-07
S100A12	LOC645385	-0.415908	1.12932e-05
S100A12	XBP1	-0.405266	1.97616e-05
S100A12	CX3CR1	-0.430622	5.04575e-06
S100A12	SUMF2	-0.614784	3.85469e-12
S100A12	NLRP12	0.636367	3.8769e-13
S100A12	ARRB2	0.480734	2.40406e-07
S100A12	ILVBL	-0.438644	3.2002e-06
S100A12	DICER1	0.437172	3.48206e-06
S100A12	SLC12A6	0.562225	5.28166e-10
S100A12	PTCD1	-0.500125	6.45937e-08
S100A12	BOP1	-0.465821	6.25972e-07
S100A12	LRRK2	0.606642	8.76632e-12
S100A12	ATIC	-0.585305	6.78337e-11
S100A12	PYGL	0.774738	0
S100A12	MAFF	0.41793	1.0132e-05
S100A12	ST8SIA4	0.423731	7.39308e-06
S100A12	ABCB1	-0.489768	1.31652e-07
S100A12	IMP3	-0.462024	7.92972e-07
S100A12	TRAPPC6A	-0.431723	4.74348e-06
S100A12	SMCHD1	0.497602	7.69938e-08
S100A12	CCT3	-0.537474	4.03282e-09
S100A12	MFNG	-0.480119	2.50313e-07
S100A12	FAM100B	0.587867	5.34759e-11
S100A12	KCNJ15	0.610976	5.67724e-12
S100A12	ECHS1	-0.412823	1.33081e-05
S100A12	IFRD1	0.664852	1.39888e-14
S100A12	HBP1	0.510647	3.05752e-08
S100A12	MCM3	-0.619341	2.40852e-12
S100A12	ZBTB34	0.462612	7.64614e-07
S100A12	HNRPM	-0.528103	8.34887e-09
S100A12	VEGFB	-0.580221	1.08082e-10
S100A12	TOMM40	-0.523247	1.20691e-08
S100A12	PELI2	0.571673	2.32399e-10
S100A12	LPXN	-0.561249	5.74097e-10
S100A12	BRPF1	-0.428493	5.68304e-06
S100A12	REPIN1	-0.443241	2.45225e-06
S100A12	MAN2A2	0.443295	2.44457e-06
S100A12	TTRAP	0.644323	1.58984e-13
S100A12	EPRS	-0.593391	3.17935e-11
S100A12	SF3B3	-0.561384	5.67509e-10
S100A12	LOC388275	-0.405523	1.95008e-05
S100A12	VPS16	-0.400693	2.49887e-05
S100A12	TBC1D14	0.498442	7.2632e-08
S100A12	KLRG1	-0.444994	2.21322e-06
S100A12	GLOD4	-0.459262	9.40175e-07
S100A12	YIPF1	0.624258	1.43774e-12
S100A12	LY9	-0.440534	2.86986e-06
S100A12	CANT1	0.525292	1.03414e-08
S100A12	C16orf72	0.49898	6.99631e-08
S100A12	FYB	0.470936	4.53123e-07
S100A12	FBXO21	-0.500229	6.41242e-08
S100A12	AARS	-0.554126	1.04616e-09
S100A12	MRPS21	-0.488188	1.46459e-07
S100A12	YARS	-0.53366	5.43749e-09
S100A12	SYNJ1	0.533527	5.49417e-09
S100A12	GLG1	-0.432206	4.61634e-06
S100A12	PTEN	0.684679	1.11022e-15
S100A12	HACL1	-0.471624	4.33682e-07
S100A12	MRPS6	-0.432309	4.58947e-06
S100A12	TXLNA	-0.669898	7.54952e-15
S100A12	PVRIG	-0.533104	5.67773e-09
S100A12	PIK3CA	0.445577	2.13872e-06
S100A12	OGFOD1	-0.531335	6.51218e-09
S100A12	C5orf32	0.711348	0
S100A12	MAP4K1	-0.705568	0
S100A12	SLMAP	0.427702	5.93851e-06
S100A12	ZSWIM6	0.502484	5.47398e-08
S100A12	VDAC3	-0.569903	2.71579e-10
S100A12	FASN	-0.551458	1.30523e-09
S100A12	PXN	0.582344	8.90681e-11
S100A12	SF3A3	-0.530418	6.98989e-09
S100A12	SLC25A22	-0.484379	1.88942e-07
S100A12	E2F3	0.540167	3.25839e-09
S100A12	TLE4	0.548415	1.67579e-09
S100A12	CBLB	-0.557421	7.93973e-10
S100A12	HSPA6	0.471761	4.29897e-07
S100A12	RB1CC1	0.524936	1.06241e-08
S100A12	NGRN	-0.429165	5.47425e-06
S100A12	LUZP1	-0.469896	4.8409e-07
S100A12	ADCK2	-0.50935	3.35748e-08
S100A12	CD96	-0.50139	5.91171e-08
S100A12	DOK3	0.518082	1.77479e-08
S100A12	SLC9A8	0.465179	6.51613e-07
S100A12	PRPSAP1	-0.562101	5.3381e-10
S100A12	LOC728554	-0.572209	2.21645e-10
S100A12	YWHAQ	-0.450799	1.56956e-06
S100A12	RPA2	-0.430215	5.16234e-06
S100A12	RMI1	0.505503	4.42106e-08
S100A12	JAK2	0.483412	2.01461e-07
S100A12	UHRF1BP1L	0.540286	3.22773e-09
S100A12	KCTD21	0.559172	6.84843e-10
S100A12	BNIP2	0.527177	8.96072e-09
S100A12	DNAJA3	-0.574852	1.75268e-10
S100A12	NUBP1	-0.462729	7.59087e-07
S100A12	TMEM88	0.520515	1.48116e-08
S100A12	KLHL22	-0.414833	1.196e-05
S100A12	LPIN1	-0.54337	2.52222e-09
S100A12	NELF	-0.508535	3.55987e-08
S100A12	PUS1	-0.57696	1.4512e-10
S100A12	CIRBP	-0.450092	1.63725e-06
S100A12	CYB5R4	0.695192	2.22045e-16
S100A12	TSPAN31	-0.417047	1.06247e-05
S100A12	SYT11	-0.521702	1.35533e-08
S100A12	LOC391811	-0.612207	5.01243e-12
S100A12	HNRNPA0	-0.414839	1.1956e-05
S100A12	NKG7	-0.502313	5.5405e-08
S100A12	MMP23B	-0.52388	1.15062e-08
S100A12	DPP7	-0.507936	3.71621e-08
S100A12	LHFPL2	0.434872	3.97009e-06
S100A12	SDHA	-0.516949	1.92971e-08
S100A12	HNRPUL1	-0.541118	3.02055e-09
S100A12	CCT7	-0.485501	1.75342e-07
S100A12	TSPAN32	-0.546189	2.00878e-09
S100A12	TH1L	-0.60711	8.36664e-12
S100A12	KIAA1026	0.485937	1.70311e-07
S100A12	SCAMP3	-0.451334	1.52016e-06
S100A12	SKAP1	-0.536042	4.51354e-09
S100A12	RALGDS	-0.671111	6.43929e-15
S100A12	ZFYVE16	0.458391	9.91742e-07
S100A12	CUTA	-0.459386	9.33054e-07
S100A12	SVIL	0.584757	7.13514e-11
S100A12	COTL1	0.568472	3.078e-10
S100A12	PIGU	-0.501168	6.00465e-08
S100A12	ACO1	-0.461565	8.15839e-07
S100A12	DBT	-0.532208	6.08685e-09
S100A12	MAN1B1	-0.428308	5.74167e-06
S100A12	RNF141	0.41325	1.30104e-05
S100A12	TXNRD1	0.456435	1.11742e-06
S100A12	FAS	0.471016	4.50827e-07
S100A12	ACSL5	-0.607106	8.37019e-12
S100A12	ATP11B	0.467356	5.68439e-07
S100A12	SAE1	-0.544587	2.28679e-09
S100A12	CD7	-0.462203	7.84223e-07
S100A12	KIF1B	0.620492	2.13651e-12
S100A12	MEGF9	0.728658	0
S100A12	C8orf55	-0.41185	1.40108e-05
S100A12	LYAR	-0.559559	6.62782e-10
S100A12	RNF13	0.523391	1.19382e-08
S100A12	CFLAR	0.435808	3.76406e-06
S100A12	RBM14	-0.504309	4.81223e-08
S100A12	HLA-DMA	-0.492833	1.06902e-07
S100A12	ZNF828	-0.455658	1.17141e-06
S100A12	ZDHHC17	0.463604	7.18908e-07
S100A12	CENTB2	0.437628	3.39235e-06
S100A12	E4F1	-0.454717	1.24016e-06
S100A12	GTPBP3	-0.446723	1.99918e-06
S100A12	RPP21	-0.598164	2.01257e-11
S100A12	SPOCK2	-0.568729	3.00981e-10
S100A12	TSPYL1	-0.414136	1.2412e-05
S100A12	MKNK1	0.510596	3.06889e-08
S100A12	ATP6V0E2	-0.446689	2.00327e-06
S100A12	EXOC6	0.656331	3.90799e-14
S100A12	IRF8	-0.51354	2.47804e-08
S100A12	CLIP1	0.433173	4.37104e-06
S100A12	P4HA1	0.458477	9.8654e-07
S100A12	ICAM2	-0.524506	1.09753e-08
S100A12	RBM10	-0.448667	1.78206e-06
S100A12	MAP3K2	0.486427	1.64819e-07
S100A12	IDH3B	-0.54665	1.93499e-09
S100A12	NBEAL2	0.429621	5.33669e-06
S100A12	RNF144B	0.529822	7.31821e-09
S100A12	TNFSF10	0.504568	4.7245e-08
S100A12	C1RL	0.601377	1.47304e-11
S100A12	RNPS1	-0.472398	4.12745e-07
S100A12	MME	0.659315	2.75335e-14
S100A12	ERGIC2	0.479792	2.55721e-07
S100A12	INPP5A	0.55638	8.6654e-10
S100A12	METTL9	0.555813	9.08742e-10
S100A12	TGFA	0.726371	0
S100A12	MRPS12	-0.4641	6.97052e-07
S100A12	ACTR1B	-0.431479	4.80903e-06
S100A12	LY96	0.657868	3.26406e-14
S100A12	IMP4	-0.491394	1.17908e-07
S100A12	SRBD1	0.435133	3.91151e-06
S100A12	VAMP3	0.594294	2.91749e-11
S100A12	AOF2	-0.57623	1.54949e-10
S100A12	GLT1D1	0.454161	1.28257e-06
S100A12	MED10	-0.40853	1.66786e-05
S100A12	SKAP2	0.491038	1.20798e-07
S100A12	LYST	0.481042	2.35589e-07
S100A12	ARHGEF18	-0.498899	7.03598e-08
S100A12	ALCAM	0.431093	4.91419e-06
S100A12	BMS1	-0.627753	9.90763e-13
S100A12	AGTPBP1	0.503111	5.23752e-08
S100A12	C13orf18	0.430546	5.06735e-06
S100A12	SEC61A1	-0.474917	3.51066e-07
S100A12	FANCE	-0.465943	6.21212e-07
S100A12	NMT2	-0.43937	3.06917e-06
S100A12	ZFP90	-0.506364	4.15824e-08
S100A12	SPOPL	0.572766	2.10987e-10
S100A12	LRMP	0.447981	1.85594e-06
S100A12	HSDL2	0.721893	0
S100A12	STK25	-0.637556	3.3995e-13
S100A12	SMARCD3	0.598836	1.88578e-11
S100A12	BRI3	0.726861	0
S100A12	STK3	0.585857	6.44564e-11
S100A12	DEDD	0.402911	2.23092e-05
S100A12	RCC2	-0.584675	7.18976e-11
S100A12	RAB43	0.410345	1.51664e-05
S100A12	BASP1	0.618115	2.73559e-12
S100A12	RNASEH1	-0.488335	1.45009e-07
S100A12	LPPR2	0.558463	7.27209e-10
S100A12	SMARCA4	-0.661719	2.04281e-14
S100A12	SLC22A4	0.639722	2.66898e-13
S100A12	EVL	-0.672009	5.77316e-15
S100A12	NEDD9	0.606423	8.95906e-12
S100A12	NOL11	-0.438002	3.32034e-06
S100A12	PECI	-0.455813	1.16048e-06
S100A12	CAPN12	-0.42965	5.32778e-06
S100A12	HIC2	-0.405118	1.99129e-05
S100A12	C19orf59	0.700339	0
S100A12	SNAP23	0.432904	4.43794e-06
S100A12	ZNF395	-0.551279	1.32466e-09
S100A12	LOC645436	-0.402032	2.3337e-05
S100A12	ZNF428	-0.569811	2.73777e-10
S100A12	ATP5B	-0.437921	3.33578e-06
S100A12	SLAMF6	-0.64663	1.22125e-13
S100A12	RIOK1	-0.44295	2.49417e-06
S100A12	DARS	-0.467662	5.57587e-07
S100A12	ARL2BP	-0.429608	5.34034e-06
S100A12	PIN1	-0.421027	8.5691e-06
S100A12	PHB	-0.407831	1.72982e-05
S100A12	HECW2	0.666801	1.11022e-14
S100A12	COPS6	-0.419455	9.33149e-06
S100A12	C12orf41	-0.441839	2.66068e-06
S100A12	EMP3	-0.459371	9.33892e-07
S100A12	SPAST	0.423667	7.41929e-06
S100A12	SFRS5	-0.412622	1.34505e-05
S100A12	NAT10	-0.541425	2.94756e-09
S100A12	FLJ45445	0.443112	2.4708e-06
S100A12	COG2	-0.489964	1.29913e-07
S100A12	ST3GAL6	0.593043	3.2861e-11
S100A12	TRPM6	0.507102	3.94473e-08
S100A12	CMTM2	0.675944	3.55271e-15
S100A12	PREX1	0.423156	7.62971e-06
S100A12	LOC644935	0.540503	3.17235e-09
S100A12	SLC6A6	0.405321	1.97058e-05
S100A12	SBNO2	0.595358	2.63571e-11
S100A12	DDB1	-0.582164	9.05465e-11
S100A12	LILRA5	0.534914	4.93057e-09
S100A12	HOMER3	0.40339	2.17678e-05
S100A12	KCTD2	0.422672	7.83425e-06
S100A12	SAMD3	-0.548541	1.65861e-09
S100A12	FAIM3	-0.544769	2.25328e-09
S100A12	NAE1	-0.474844	3.52736e-07
S100A12	CCPG1	0.655955	4.10783e-14
S100A12	HADH	-0.465155	6.52619e-07
S100A12	EPHB1	0.400788	2.48672e-05
S100A12	GDE1	0.41675	1.07949e-05
S100A12	BRD2	-0.544762	2.25456e-09
S100A12	CLEC4D	0.616349	3.28271e-12
S100A12	BTBD6	-0.563293	4.81982e-10
S100A12	MTF1	0.408055	1.70971e-05
S100A12	RNF19B	0.463094	7.42046e-07
S100A12	F5	0.672344	5.32907e-15
S100A12	LOC650795	-0.452684	1.4019e-06
S100A12	KCNJ2	0.509774	3.25644e-08
S100A12	TOPORS	0.422195	8.04108e-06
S100A12	WDR54	-0.626938	1.08114e-12
S100A12	FN3KRP	-0.457397	1.05379e-06
S100A12	RASSF2	0.417392	1.04292e-05
S100A12	C14orf138	0.475983	3.2771e-07
S100A12	MAF	-0.549009	1.59622e-09
S100A12	RABL2B	-0.576722	1.48263e-10
S100A12	TLR1	0.668422	8.88178e-15
S100A12	OSBPL11	0.668418	8.88178e-15
S100A12	TLR4	0.628792	8.8618e-13
S100A12	EDG4	0.447002	1.96657e-06
S100A12	RRAGD	0.66648	1.15463e-14
S100A12	RBP7	0.753818	0
S100A12	FKBP1A	0.41573	1.14007e-05
S100A12	RASSF7	-0.512901	2.59625e-08
S100A12	DCTD	-0.501653	5.80354e-08
S100A12	TJAP1	-0.543241	2.54854e-09
S100A12	PPP1R3D	0.617052	3.05311e-12
S100A12	HLA-DPA1	-0.459362	9.344e-07
S100A12	BCL2A1	0.717106	0
S100A12	PCTP	0.429099	5.49436e-06
S100A12	UTP6	-0.492555	1.08947e-07
S100A12	TRIM68	-0.497014	8.01944e-08
S100A12	MTPN	0.447706	1.88644e-06
S100A12	PTGES2	-0.476723	3.12369e-07
S100A12	CUTL1	0.479534	2.60091e-07
S100A12	RAB5C	0.431443	4.81861e-06
S100A12	ZCCHC6	0.409807	1.56008e-05
S100A12	DSE	0.553304	1.12021e-09
S100A12	RNF24	0.557107	8.15259e-10
S100A12	FCRL3	-0.502967	5.29099e-08
S100A12	C9orf72	0.522175	1.30812e-08
S100A12	TMCC3	0.573945	1.90019e-10
S100A12	CCL5	-0.426655	6.29334e-06
S100A12	SLC26A8	0.575829	1.60618e-10
S100A12	LOC647000	-0.429654	5.32681e-06
S100A12	IRAK3	0.605297	1.0018e-11
S100A12	RALB	0.652554	6.12843e-14
S100A12	RANGAP1	-0.549561	1.52572e-09
S100A12	PRMT1	-0.429672	5.32137e-06
S100A12	CYFIP2	-0.440977	2.79721e-06
S100A12	KRTCAP2	-0.484227	1.90859e-07
S100A12	CHUK	0.501315	5.94312e-08
S100A12	C3orf62	0.545072	2.19888e-09
S100A12	ELP3	-0.558263	7.39556e-10
S100A12	SUPT4H1	0.533156	5.65514e-09
S100A12	SHPK	-0.45413	1.28491e-06
S100A12	MDH1	-0.419063	9.53169e-06
S100A12	TMEM203	-0.492492	1.09413e-07
S100A12	UBQLN4	-0.569081	2.91865e-10
S100A12	ANXA3	0.650568	7.72715e-14
S100A12	RFWD2	0.56139	5.67201e-10
S100A12	KIAA1881	0.49045	1.25713e-07
S100A12	FASTK	-0.505017	4.57655e-08
S100A12	KLHL2	0.691483	4.44089e-16
S100A12	IL21R	-0.51881	1.68155e-08
S100A12	C20orf111	0.536776	4.26085e-09
S100A12	NFE2L2	0.495688	8.78882e-08
S100A12	CDK10	-0.462057	7.91373e-07
S100A12	PRPSAP2	-0.430278	5.14403e-06
S100A12	PELI1	0.435226	3.89098e-06
S100A12	TLE3	0.415539	1.15181e-05
S100A12	SLC37A4	-0.521682	1.35734e-08
S100A12	COX10	-0.437875	3.34464e-06
S100A12	NUP214	0.663298	1.68754e-14
S100A12	RAB18	0.425644	6.65503e-06
S100A12	ECH1	-0.548806	1.62305e-09
S100A12	H2AFJ	0.580124	1.09041e-10
S100A12	MCM7	-0.596323	2.4029e-11
S100A12	ZNF438	0.553306	1.12002e-09
S100A12	GOT1	-0.569483	2.81758e-10
S100A12	CCDC89	0.406969	1.8092e-05
S100A12	FASLG	-0.491784	1.14824e-07
S100A12	TSR2	-0.423383	7.53536e-06
S100A12	NR2C2AP	-0.432056	4.65541e-06
S100A12	C15orf29	0.411476	1.42895e-05
S100A12	AGPAT9	0.657168	3.55271e-14
S100A12	RPUSD3	-0.429214	5.45931e-06
S100A12	AUTS2	-0.467098	5.77743e-07
S100A12	CTSW	-0.454735	1.23885e-06
S100A12	KBTBD7	0.551605	1.28943e-09
S100A12	PRPS1	-0.447618	1.89631e-06
S100A12	ENTPD1	0.585065	6.93503e-11
S100A12	POLR3H	-0.486288	1.6636e-07
S100A12	EBAG9	-0.418208	9.98161e-06
S100A12	ZNF74	-0.475226	3.4414e-07
S100A12	GPR56	-0.478895	2.71191e-07
S100A12	B4GALT7	-0.434833	3.97875e-06
S100A12	TRIM21	0.425369	6.75663e-06
S100A12	EIF2C4	0.54575	2.08158e-09
S100A12	PDLIM7	0.671177	6.21725e-15
S100A12	WIPF1	0.520623	1.46924e-08
S100A12	CNDP2	-0.543433	2.50936e-09
S100A12	STX3	0.610566	5.91704e-12
S100A12	ZFP106	0.414288	1.23123e-05
S100A12	GAB2	0.558788	7.07486e-10
S100A12	LOC653610	0.490978	1.21285e-07
S100A12	FLOT1	0.515235	2.18901e-08
S100A12	RTTN	-0.517968	1.78977e-08
S100A12	MUM1	-0.505763	4.3401e-08
S100A12	FAM103A1	0.528597	8.03951e-09
S100A12	LEO1	-0.485095	1.80147e-07
S100A12	CDC42	0.437458	3.4255e-06
S100A12	GPSM3	0.59754	2.13731e-11
S100A12	RAB32	0.59492	2.74829e-11
S100A12	RIMS3	-0.474564	3.59148e-07
S100A12	LAG3	-0.437746	3.36961e-06
S100A12	GNB2	0.640681	2.39808e-13
S100A12	USP32	0.407785	1.73401e-05
S100A12	NCF1C	0.613069	4.59166e-12
S100A12	SNRPN	-0.460247	8.84929e-07
S100A12	SLC22A15	0.559159	6.85619e-10
S100A12	PCID2	-0.557976	7.57673e-10
S100A12	DDHD2	-0.600933	1.53815e-11
S100A12	BRD9	-0.613707	4.30322e-12
S100A12	TCF25	-0.461565	8.1584e-07
S100A12	CIB1	-0.604594	1.07385e-11
S100A12	REM2	0.41123	1.44762e-05
S100A12	TTC27	-0.418232	9.96861e-06
S100A12	PHTF1	0.497317	7.85336e-08
S100A12	SLC19A1	0.587939	5.31146e-11
S100A12	CPD	0.522535	1.27324e-08
S100A12	RGL2	0.470295	4.71965e-07
S100A12	ANKRD13A	0.436261	3.66816e-06
S100A12	GMPR2	0.636418	3.85691e-13
S100A12	TRIM25	0.488936	1.39258e-07
S100A12	CAPZA1	0.439242	3.09188e-06
S100A12	MOSC1	0.665693	1.26565e-14
S100A12	STX10	0.419635	9.24114e-06
S100A12	HSPA9	-0.509337	3.36045e-08
S100A12	MTO1	-0.40697	1.80909e-05
S100A12	TLR5	0.622841	1.66978e-12
S100A12	RPGR	0.447819	1.87392e-06
S100A12	XPO4	-0.594883	2.75808e-11
S100A12	CCDC92	-0.471345	4.41452e-07
S100A12	HTATIP2	0.546902	1.89569e-09
S100A12	DOK4	0.439629	3.02369e-06
S100A12	WDR18	-0.435288	3.87718e-06
S100A12	POGK	-0.616515	3.22697e-12
S100A12	GPR97	0.558217	7.42464e-10
S100A12	FGFBP2	-0.440905	2.8088e-06
S100A12	IL18BP	-0.422431	7.93827e-06
S100A12	HCFC1	-0.586808	5.90106e-11
S100A12	GSPT2	-0.487695	1.51395e-07
S100A12	CTBS	0.578306	1.28558e-10
S100A12	C2orf44	-0.463909	7.05368e-07
S100A12	ATP5G2	-0.449695	1.67636e-06
S100A12	GNL1	-0.491376	1.18054e-07
S100A12	MTX1	0.507284	3.89384e-08
S100A12	CDA	0.684542	1.11022e-15
S100A12	BCL6	0.619768	2.30393e-12
S100A12	DGAT2	0.53878	3.63754e-09
S100A12	CMTM6	0.613487	4.40048e-12
S100A12	SLAMF1	-0.517342	1.87454e-08
S100A12	ETS2	0.516452	2.00176e-08
S100A12	DENND3	0.47565	3.34843e-07
S100A12	GPR18	-0.412416	1.35979e-05
S100A12	RTN3	0.63277	5.75984e-13
S100A12	APOBEC3A	0.545655	2.09761e-09
S100A12	C9orf164	0.401859	2.35442e-05
S100A12	L3MBTL2	-0.489213	1.36682e-07
S100A12	PARP1	-0.481646	2.26404e-07
S100A12	TIMP2	0.545317	2.15575e-09
S100A12	ARIH2	-0.512717	2.63126e-08
S100A12	TMEM55A	0.618457	2.64011e-12
S100A12	FRY	0.464194	6.92974e-07
S100A12	CHST12	-0.506795	4.03222e-08
S100A12	FNIP1	0.402321	2.29945e-05
S100A12	CYB5B	-0.470663	4.61064e-07
S100A12	SLC2A14	0.695596	2.22045e-16
S100A12	UCHL5IP	-0.444887	2.22717e-06
S100A12	FBXL10	-0.630108	7.6894e-13
S100A12	C14orf80	-0.404524	2.05338e-05
S100A12	QDPR	-0.451531	1.50231e-06
S100A12	DPH2	-0.406542	1.84976e-05
S100A12	ZW10	-0.54421	2.35732e-09
S100A12	LFNG	-0.427171	6.11611e-06
S100A12	PRF1	-0.423456	7.50526e-06
S100A12	TACC3	0.437721	3.37429e-06
S100A12	AGPAT2	0.635197	4.41425e-13
S100A12	AP4B1	-0.655198	4.4853e-14
S100A12	ABCA1	0.480797	2.39414e-07
S100A12	SIRPB1	0.538864	3.61343e-09
S100A12	MYO1F	0.469777	4.87775e-07
S100A12	PPFIA1	0.452267	1.43748e-06
S100A12	PPP1R3B	0.579783	1.1247e-10
S100A12	SLC25A42	-0.675466	3.55271e-15
S100A12	LOC730092	-0.406702	1.83452e-05
S100A12	TREML2	0.486563	1.63328e-07
S100A12	LOC400455	-0.463894	7.06042e-07
S100A12	METAP1	-0.505465	4.43301e-08
S100A12	C9orf114	-0.476608	3.14707e-07
S100A12	LOC642684	0.52532	1.03194e-08
S100A12	NT5C	-0.478047	2.86609e-07
S100A12	NFIL3	0.73082	0
S100A12	DHTKD1	0.472004	4.23264e-07
S100A12	MGAM	0.595311	2.64746e-11
S100A12	CSTF3	-0.431318	4.85266e-06
S100A12	RAN	-0.409545	1.58166e-05
S100A12	BCL11B	-0.546052	2.03109e-09
S100A12	ORAOV1	-0.441905	2.65056e-06
S100A12	SORBS3	-0.480464	2.44704e-07
S100A12	LPAR1	0.408596	1.66214e-05
S100A12	PHF19	-0.536367	4.39997e-09
S100A12	MOSPD2	0.598047	2.03531e-11
S100A12	GMFG	0.671362	6.21725e-15
S100A12	NTNG2	0.5018	5.7439e-08
S100A12	NFKBIZ	0.404635	2.04159e-05
S100A12	HNRPDL	-0.477623	2.94618e-07
S100A12	DKC1	-0.539233	3.50934e-09
S100A12	EXOC7	-0.407957	1.71847e-05
S100A12	GCA	0.668136	9.32587e-15
S100A12	BRWD3	0.410889	1.47385e-05
S100A12	MTHFS	0.709976	0
S100A12	LOC642103	0.556592	8.51306e-10
S100A12	NDUFS8	-0.417052	1.06214e-05
S100A12	EIF3B	-0.449758	1.67008e-06
S100A12	ARID3A	0.487737	1.50965e-07
S100A12	PTP4A1	0.401138	2.44276e-05
S100A12	ZDHHC14	-0.436078	3.70659e-06
S100A12	SIGLEC5	0.40834	1.68453e-05
S100A12	PAK1	0.528287	8.23217e-09
S100A12	TTC26	0.432882	4.4436e-06
S100A12	C17orf70	-0.584891	7.04792e-11
S100A12	MAP3K5	0.411921	1.39581e-05
S100A12	PANX2	0.555371	9.42973e-10
S100A12	CKAP4	0.5964	2.38509e-11
S100A12	CRY2	-0.425376	6.75397e-06
S100A12	DNAJC3	0.443467	2.42014e-06
S100A12	ABHD5	0.573985	1.89348e-10
S100A12	FAM113B	-0.497857	7.56457e-08
S100A12	PCNX	0.401568	2.38974e-05
S100A12	NDUFV1	-0.439014	3.13284e-06
S100A12	RAB24	0.511092	2.96068e-08
S100A12	SULT1B1	0.689121	6.66134e-16
S100A12	PPP3CC	-0.57738	1.39746e-10
S100A12	FCGR2A	0.52436	1.10969e-08
S100A12	HOXC4	-0.417009	1.0646e-05
S100A12	LITAF	0.539438	3.45251e-09
S100A12	RNF135	0.533087	5.68556e-09
S100A12	ALDH18A1	-0.466992	5.81583e-07
S100A12	MFSD1	0.412367	1.36331e-05
S100A12	C14orf100	0.462697	7.60588e-07
S100A12	PWP1	-0.475462	3.38948e-07
S100A12	LMNB1	0.638522	3.05311e-13
S100A12	PPIL3	-0.407619	1.74901e-05
S100A12	SMAD7	-0.411967	1.39238e-05
S100A12	HIST2H2BE	0.496418	8.35698e-08
S100A12	PCSK7	-0.612452	4.88898e-12
S100A12	ADM	0.48968	1.32436e-07
S100A12	GIMAP5	-0.570681	2.53636e-10
S100A12	ERP29	-0.454213	1.27849e-06
S100A12	VARS2	-0.465455	6.40478e-07
S100A12	EIF2B4	-0.571271	2.4078e-10
S100A12	GPD1L	-0.507773	3.76001e-08
S100A12	XYLT2	-0.455246	1.20104e-06
S100A12	MYL6	0.426292	6.42099e-06
S100A12	B4GALT5	0.456468	1.11519e-06
S100A12	ZNF831	-0.556217	8.78518e-10
S100A12	PRDM4	-0.428602	5.64863e-06
S100A12	MARCKS	0.529813	7.32274e-09
S100A12	ARFIP1	0.406192	1.88364e-05
S100A12	MMS19L	-0.57264	2.13346e-10
S100A12	CDK5RAP1	-0.484688	1.85101e-07
S100A12	LRFN3	-0.480397	2.45784e-07
S100A12	URM1	-0.480232	2.48459e-07
S100A12	WDR6	-0.628662	8.98615e-13
S100A12	CXCR3	-0.478157	2.84556e-07
S100A12	POMGNT1	-0.525634	1.00766e-08
S100A12	C20orf3	0.682685	1.33227e-15
S100A12	NUP85	-0.430739	5.01299e-06
S100A12	RASGRP1	-0.424761	6.98666e-06
S100A12	B3GNT5	0.469721	4.89503e-07
S100A12	SLPI	0.519432	1.60557e-08
S100A12	ABL1	-0.497283	7.87138e-08
S100A12	NCF2	0.651101	7.28306e-14
S100A12	RP9	-0.422189	8.04364e-06
S100A12	PEX5	-0.408366	1.6822e-05
S100A12	OBFC2A	0.482487	2.14184e-07
S100A12	PSG9	0.559125	6.87571e-10
S100A12	LOC649821	-0.406388	1.86465e-05
S100A12	C9orf6	0.414407	1.22348e-05
S100A12	DENND2D	-0.443178	2.46129e-06
S100A12	BTBD10	0.596989	2.2538e-11
S100A12	NIF3L1	-0.45239	1.42686e-06
S100A12	RASGRP4	0.42734	6.05902e-06
S100A12	STXBP5	0.487629	1.52062e-07
S100A12	HEATR1	-0.546049	2.03168e-09
S100A12	PYHIN1	-0.554764	9.91987e-10
S100A12	ANKRD22	0.51722	1.89158e-08
S100A12	IL1RN	0.561507	5.61596e-10
S100A12	STK38L	0.46518	6.51574e-07
S100A12	SEPX1	0.639562	2.71783e-13
S100A12	ZBTB9	-0.413995	1.25053e-05
S100A12	FCHO2	0.461013	8.44131e-07
S100A12	CTSD	0.480605	2.42453e-07
S100A12	PHF15	-0.601959	1.39153e-11
S100A12	RILPL1	0.529341	7.59323e-09
S100A12	SLC36A1	0.512121	2.74773e-08
S100A12	RING1	-0.487019	1.58412e-07
S100A12	TGFBR3	-0.492302	1.10841e-07
S100A12	DNM2	0.404386	2.06803e-05
S100A12	CYP4F3	0.583358	8.1156e-11
S100A12	PTPN4	-0.430124	5.18861e-06
S100A12	MYD88	0.489609	1.33074e-07
S100A12	SH3BP5L	0.442003	2.63556e-06
S100A12	DMAP1	-0.504303	4.81427e-08
S100A12	LCMT2	-0.520297	1.50541e-08
S100A12	MEF2D	-0.53675	4.2694e-09
S100A12	IFNGR2	0.556994	8.22993e-10
S100A12	ITGAM	0.52174	1.35151e-08
S100A12	C18orf32	0.585713	6.53189e-11
S100A12	RARRES3	-0.463655	7.1662e-07
S100A12	DHX37	-0.457727	1.0328e-06
S100A12	CXorf39	0.446151	2.06778e-06
S100A12	CLTCL1	0.423636	7.43172e-06
S100A12	ST3GAL4	0.615933	3.42593e-12
S100A12	MAP2K1IP1	0.54122	2.99619e-09
S100A12	CHSY1	0.519688	1.57523e-08
S100A12	AQP9	0.632113	6.18616e-13
S100A12	ASB1	-0.432067	4.65242e-06
S100A12	SOD2	0.408835	1.64151e-05
S100A12	OSCAR	0.604442	1.09015e-11
S100A12	FAM126B	0.452877	1.38574e-06
S100A12	NDUFS3	-0.464831	6.65943e-07
S100A12	PRKCQ	-0.542511	2.70218e-09
S100A12	NPTN	0.518282	1.74859e-08
S100A12	SERPINB1	0.732207	0
S100A12	ITGB7	-0.58439	7.3811e-11
S100A12	GYG1	0.594827	2.77276e-11
S100A12	HAL	0.547154	1.85722e-09
S100A12	EIF2B2	-0.413927	1.25506e-05
S100A12	LIN7A	0.621204	1.98286e-12
S100A12	CYP20A1	-0.411604	1.41934e-05
S100A12	APAF1	0.487757	1.50758e-07
S100A12	UBE2G2	-0.537952	3.88356e-09
S100A12	FBXL5	0.688485	6.66134e-16
S100A12	LONP1	-0.42295	7.71617e-06
S100A12	COPS7B	-0.543687	2.45867e-09
S100A12	PLEKHA1	-0.417638	1.02926e-05
S100A12	NONO	-0.457675	1.03608e-06
S100A12	PLP2	0.524991	1.05802e-08
S100A12	FLJ14213	-0.435797	3.76647e-06
S100A12	C2orf42	-0.460704	8.60369e-07
S100A12	DPYD	0.482507	2.13905e-07
S100A12	SLC16A3	0.591467	3.81455e-11
S100A12	RIT1	0.553197	1.13017e-09
S100A12	YTHDF3	0.425874	6.57114e-06
S100A12	PGS1	0.546913	1.89406e-09
S100A12	LOC730740	0.647982	1.04361e-13
S100A12	DDX55	-0.52527	1.03583e-08
S100A12	TKT	0.497846	7.57057e-08
S100A12	POMT1	-0.45444	1.26115e-06
S100A12	OSBPL2	0.528836	7.89318e-09
S100A12	RNF130	0.668499	8.88178e-15
S100A12	KIAA0513	0.404985	2.00505e-05
S100A12	STK39	-0.453049	1.37146e-06
S100A12	MSRB2	0.4418	2.66678e-06
S100A12	MAP3K11	0.444142	2.32646e-06
S100A12	PIK3AP1	0.458531	9.83282e-07
S100A12	UNG	-0.478884	2.71371e-07
S100A12	PLEKHO2	0.554178	1.04165e-09
S100A12	MAP3K3	0.518654	1.70113e-08
S100A12	TAF6L	-0.444586	2.26683e-06
S100A12	GK	0.514224	2.35735e-08
S100A12	TP53I3	0.427184	6.11174e-06
S100A12	VPS37B	0.448225	1.82937e-06
S100A12	MSRB3	0.435286	3.87771e-06
S100A12	Septin 2	-0.468059	5.4379e-07
S100A12	DOCK5	0.403918	2.11844e-05
S100A12	PFKFB3	0.603443	1.2029e-11
S100A12	NPL	0.475093	3.47109e-07
S100A12	PSG3	0.610596	5.89884e-12
S100A12	DRG2	-0.414049	1.24697e-05
S100A12	EDEM2	0.415535	1.15202e-05
S100A12	CHMP5	0.430938	4.95731e-06
S100A12	SEMA4A	0.472205	4.17865e-07
S100A12	LOC648470	-0.423703	7.40461e-06
S100A12	RNASEL	0.436199	3.68119e-06
S100A12	IARS	-0.528332	8.20418e-09
S100A12	SIPA1L2	0.605503	9.81526e-12
S100A12	SOAT1	0.414387	1.22473e-05
S100A12	RAF1	0.543132	2.57085e-09
S100A12	APOB48R	0.446801	1.99002e-06
S100A12	FBXW4	-0.408947	1.63188e-05
S100A12	PLXDC2	0.589295	4.67908e-11
S100A12	XPO6	0.466073	6.16143e-07
S100A12	LSP1	0.511258	2.92532e-08
S100A12	LOC730820	0.600824	1.55462e-11
S100A12	SH3GLB1	0.541004	3.04814e-09
S100A12	FRAT1	0.626693	1.10978e-12
S100A12	CXXC1	-0.565412	4.0157e-10
S100A12	SLCO3A1	0.447355	1.92603e-06
S100A12	KIAA0182	-0.51167	2.83917e-08
S100A12	ARHGEF3	-0.51479	2.26164e-08
S100A12	PPRC1	-0.539904	3.3273e-09
S100A12	ZDHHC8	-0.669254	7.99361e-15
S100A12	ITFG2	-0.428002	5.84027e-06
S100A12	HPSE	0.435223	3.89159e-06
S100A12	DDX39	-0.519192	1.63449e-08
S100A12	DNAJC9	-0.435126	3.91305e-06
S100A12	HIST2H2AA3	0.595929	2.49538e-11
S100A12	USP47	-0.42669	6.28133e-06
S100A12	GTPBP4	-0.451863	1.47271e-06
S100A12	LOC285550	0.544024	2.39293e-09
S100A12	NUP88	-0.520139	1.52321e-08
S100A12	FNBP1	-0.490616	1.24308e-07
S100A12	EVI2A	0.476514	3.16625e-07
S100A12	ARPC2	0.425055	6.87432e-06
S100A12	KIAA0319L	0.597496	2.14637e-11
S100A12	CD6	-0.599054	1.84652e-11
S100A12	CDC16	-0.495445	8.93698e-08
S100A12	ATP8B2	-0.421074	8.54757e-06
S100A12	RLF	0.420903	8.62733e-06
S100A12	FTHL3	0.54214	2.78366e-09
S100A12	ROPN1L	0.633912	5.0826e-13
S100A12	EDC4	-0.499922	6.55162e-08
S100A12	SBF2	0.493432	1.02608e-07
S100A12	MYO5A	0.455922	1.15282e-06
S100A12	RAB5A	0.466417	6.02996e-07
S100A12	PGD	0.612755	4.74065e-12
S100A12	PDZD4	-0.45277	1.39464e-06
S100A12	NAGPA	-0.439902	2.97653e-06
S100A12	SSRP1	-0.417179	1.05493e-05
S100A12	IL6R	0.408873	1.63828e-05
S100A12	FAM62B	-0.579002	1.20722e-10
S100A12	ASPRV1	0.406368	1.86651e-05
S100A12	ILF2	-0.415923	1.1284e-05
S100A12	FTHL2	0.471114	4.48001e-07
S100A12	GRK6	0.428846	5.5725e-06
S100A12	NFAM1	0.477055	3.05705e-07
S100A12	MBOAT7	0.517356	1.87263e-08
S100A12	LYRM1	0.435248	3.88603e-06
S100A12	LPGAT1	0.512764	2.62222e-08
S100A12	TNFAIP6	0.539267	3.49968e-09
S100A12	PAXIP1	-0.446592	2.0147e-06
S100A12	VNN1	0.440021	2.95618e-06
S100A12	CRIP1	-0.429805	5.2821e-06
S100A12	SLC25A44	0.44791	1.8638e-06
S100A12	FLJ22662	0.652649	6.06182e-14
S100A12	SAT1	0.46839	5.32552e-07
S100A12	CD2	-0.50003	6.50222e-08
S100A12	PARP3	-0.455199	1.20452e-06
S100A12	SLC25A28	-0.449837	1.66229e-06
S100A12	CAB39	0.54457	2.28986e-09
S100A12	HK2	0.663883	1.57652e-14
S100A12	ST6GALNAC2	0.579795	1.12348e-10
S100A12	ZMYND11	-0.439904	2.97621e-06
S100A12	CASP4	0.497557	7.72384e-08
S100A12	RHOB	0.442729	2.5265e-06
S100A12	ITPR3	-0.709126	0
S100A12	PTK2B	0.434646	4.02119e-06
S100A12	TRIM32	-0.443083	2.47495e-06
S100A12	NSMCE4A	-0.477185	3.03145e-07
S100A12	KIFAP3	-0.584233	7.48872e-11
S100A12	EDG1	-0.493457	1.02438e-07
S100A12	C11orf82	0.413261	1.30023e-05
S100A12	TNFRSF1A	0.493352	1.03171e-07
S100A12	EIF4E3	0.414606	1.21058e-05
S100A12	CYP1B1	0.479622	2.58584e-07
S100A12	ZFP161	-0.476065	3.25976e-07
S100A12	RGL4	0.658185	3.15303e-14
S100A12	C5orf39	-0.414599	1.21101e-05
S100A12	PRPF19	-0.505265	4.49667e-08
S100A12	RICTOR	0.400056	2.58114e-05
S100A12	ATP6V0B	0.637303	3.4972e-13
S100A12	GATA3	-0.43518	3.9011e-06
S100A12	CR1	0.550719	1.38715e-09
S100A12	HMGB2	0.613093	4.58078e-12
S100A12	CSF3R	0.494857	9.30576e-08
S100A12	DDX10	-0.472818	4.01793e-07
S100A12	BMX	0.55531	9.47793e-10
S100A12	PPP1R13B	-0.434309	4.09891e-06
S100A12	HIST2H2AC	0.603851	1.15556e-11
S100A12	UBE1C	0.436432	3.63265e-06
S100A12	HK3	0.58448	7.31994e-11
S100A12	CRTC2	0.417917	1.01394e-05
S100A12	RTN2	0.40045	2.52991e-05
S100A12	UNC13D	0.411365	1.43732e-05
S100A12	PPP2R5E	-0.400527	2.52e-05
S100A12	AGK	-0.514336	2.33806e-08
S100A12	SYN2	0.594689	2.80957e-11
S100A12	ZNF33A	0.417426	1.04104e-05
S100A12	ARHGEF19	-0.408746	1.64918e-05
S100A12	NPC1	-0.406747	1.83019e-05
S100A12	SELL	0.452697	1.40081e-06
S100A12	ZNF364	-0.475828	3.31006e-07
S100A12	APOL3	-0.401847	2.35586e-05
S100A12	MDC1	-0.530211	7.10228e-09
S100A12	HIST1H2BC	0.584288	7.45075e-11
S100A12	RAB21	0.440673	2.84674e-06
S100A12	NOL6	-0.513103	2.55838e-08
S100A12	ILKAP	-0.400751	2.49145e-05
S100A12	RILPL2	0.476562	3.15647e-07
S100A12	LSM10	0.424254	7.18412e-06
S100A12	PSTPIP2	0.45067	1.58172e-06
S100A12	GPR172A	-0.456169	1.13566e-06
S100A12	AMICA1	0.421207	8.48589e-06
S100A12	TTF2	-0.458286	9.98089e-07
S100A12	ADAM8	0.435872	3.75056e-06
S100A12	QPCT	0.683621	1.33227e-15
S100A12	SCRIB	-0.504897	4.61564e-08
S100A12	HIST1H4H	0.41166	1.41519e-05
S100A12	BST1	0.594703	2.80584e-11
S100A12	ITM2A	-0.404111	2.09753e-05
S100A12	THOC5	0.583959	7.67995e-11
S100A12	ASPSCR1	-0.556989	8.23361e-10
S100A12	C9orf142	-0.555669	9.19787e-10
S100A12	HLX	0.536261	4.43668e-09
S100A12	TFE3	0.443089	2.47414e-06
S100A12	CDK5R1	0.483857	1.95601e-07
S100A12	SLC2A3	0.527323	8.86174e-09
S100A12	CSGALNACT2	0.45398	1.29661e-06
S100A12	FBXO31	-0.470079	4.78512e-07
S100A12	DFFB	-0.415477	1.15559e-05
S100A12	STX11	0.531522	6.41891e-09
S100A12	C19orf2	-0.463856	7.07732e-07
S100A12	DDX24	-0.596854	2.28333e-11
S100A12	UBE3C	-0.461547	8.16748e-07
S100A12	MMP9	0.653533	5.4623e-14
S100A12	C9orf10OS	0.492177	1.11787e-07
S100A12	LOC647834	0.434852	3.97444e-06
S100A12	CLCN7	-0.439044	3.12744e-06
S100A12	SERPINA1	0.538956	3.58707e-09
S100A12	EBNA1BP2	-0.450974	1.55325e-06
S100A12	HIST1H2BE	0.63936	2.78e-13
S100A12	SLC37A3	0.551647	1.28503e-09
S100A12	PRAM1	0.477875	2.8984e-07
S100A12	CHIC2	0.650246	8.03801e-14
S100A12	MCTP1	0.456769	1.09497e-06
S100A12	FAM49B	0.646272	1.2701e-13
S100A12	CEBPD	0.566982	3.50488e-10
S100A12	FAM45A	0.514464	2.31636e-08
S100A12	NANS	0.431989	4.67294e-06
S100A12	CLDND2	-0.513736	2.44291e-08
S100A12	LOC440731	0.607349	8.16991e-12
S100A12	OGFRL1	0.466377	6.04504e-07
S100A12	ZDHHC12	0.428534	5.67013e-06
S100A12	CRISPLD2	0.43677	3.5631e-06
S100A12	IDI1	0.422016	8.12021e-06
S100A12	POLR3C	-0.442223	2.60199e-06
S100A12	LOC728744	0.454201	1.27942e-06
S100A12	NME3	-0.425402	6.74447e-06
S100A12	HP	0.409697	1.56907e-05
S100A12	CNIH4	0.488411	1.44277e-07
S100A12	ARHGAP9	0.465338	6.45186e-07
S100A12	OPLAH	0.402056	2.33091e-05
S100A12	SPI1	0.478759	2.7361e-07
S100A12	PSCD2	0.420611	8.76528e-06
S100A12	GOT2	-0.451285	1.52462e-06
S100A12	ATP6V0E1	0.512094	2.75319e-08
S100A12	CDC123	0.497099	7.97251e-08
S100A12	ETS1	-0.461361	8.26153e-07
S100A12	LOC728014	-0.525345	1.03003e-08
S100A12	MFSD10	-0.459252	9.40762e-07
S100A12	PTPRM	-0.433648	4.25531e-06
S100A12	BEST1	0.483706	1.97575e-07
S100A12	FTHL12	0.498177	7.39837e-08
S100A12	SNRPD2	-0.443977	2.34914e-06
S100A12	TIMELESS	-0.482341	2.16251e-07
S100A12	JUNB	0.569517	2.80909e-10
S100A12	PLCH2	-0.560558	6.08848e-10
S100A8	SBK1	-0.60891	6.98908e-12
S100A8	CD81	-0.526008	9.79434e-09
S100A8	IL2RB	-0.527781	8.5574e-09
S100A8	M6PR	-0.448934	1.75398e-06
S100A8	MAP3K7IP2	0.467864	5.5052e-07
S100A8	KIAA1600	0.566581	3.62901e-10
S100A8	BAZ1A	0.451862	1.47281e-06
S100A8	MATK	-0.520215	1.51464e-08
S100A8	NIN	0.55615	8.83425e-10
S100A8	TUBB	-0.438786	3.17417e-06
S100A8	MDH2	-0.486039	1.69152e-07
S100A8	GIMAP6	-0.411305	1.44192e-05
S100A8	FLJ20273	0.720215	0
S100A8	WDR67	-0.483006	2.06958e-07
S100A8	RUNX3	-0.600234	1.64659e-11
S100A8	PUF60	-0.415232	1.17081e-05
S100A8	NCALD	-0.445209	2.18548e-06
S100A8	LOC730316	-0.517628	1.83533e-08
S100A8	ZDHHC18	0.533903	5.33563e-09
S100A8	PAPOLA	0.470611	4.62602e-07
S100A8	PCMTD1	0.460491	8.71732e-07
S100A8	PHACTR4	-0.506736	4.04925e-08
S100A8	MAP2K4	0.545979	2.04319e-09
S100A8	FAM108A3	-0.479159	2.6654e-07
S100A8	EDEM3	0.45693	1.08427e-06
S100A8	ZC3HC1	-0.497322	7.85019e-08
S100A8	DDX47	-0.501012	6.07051e-08
S100A8	IVNS1ABP	0.420202	8.96177e-06
S100A8	PKN2	0.452836	1.38917e-06
S100A8	CCDC102A	-0.531504	6.42798e-09
S100A8	GEMIN4	-0.46842	5.31517e-07
S100A8	PTBP1	-0.5069	4.00229e-08
S100A8	SP3	0.495526	8.88715e-08
S100A8	GZMM	-0.468665	5.23365e-07
S100A8	BAZ2B	0.535301	4.78372e-09
S100A8	FEM1C	0.461351	8.26675e-07
S100A8	ID2	-0.459782	9.106e-07
S100A8	DNMT1	-0.626251	1.16351e-12
S100A8	CSNK1E	-0.490409	1.26056e-07
S100A8	CD247	-0.53473	5.00198e-09
S100A8	CDC37	-0.420881	8.63759e-06
S100A8	CNO	-0.417796	1.02051e-05
S100A8	ABCF1	-0.473941	3.73845e-07
S100A8	TP53INP1	0.46754	5.61891e-07
S100A8	PPP4R1	0.581903	9.27294e-11
S100A8	DCP2	0.621367	1.94933e-12
S100A8	CXXC5	-0.46006	8.95184e-07
S100A8	PLEKHF1	-0.557513	7.87821e-10
S100A8	C16orf58	-0.515742	2.10904e-08
S100A8	LOC642755	-0.44332	2.44093e-06
S100A8	IFNAR2	0.486841	1.60315e-07
S100A8	SHOC2	0.612157	5.03753e-12
S100A8	PDZD8	0.541849	2.84927e-09
S100A8	RAB33B	0.596522	2.35731e-11
S100A8	SLU7	0.516266	2.02933e-08
S100A8	NGDN	-0.435929	3.7382e-06
S100A8	TTC4	-0.464168	6.94097e-07
S100A8	DCTN4	0.548781	1.62635e-09
S100A8	RFTN1	-0.505319	4.47939e-08
S100A8	LPAR5	-0.485239	1.78435e-07
S100A8	SLC40A1	0.572581	2.1446e-10
S100A8	RGS2	0.707784	0
S100A8	MCL1	0.574796	1.76153e-10
S100A8	RNF149	0.612144	5.04441e-12
S100A8	NUP62	-0.480561	2.43148e-07
S100A8	RPUSD2	-0.48002	2.51932e-07
S100A8	PICALM	0.522897	1.2391e-08
S100A8	RAB8B	0.510551	3.07882e-08
S100A8	PHF20L1	0.466487	6.00356e-07
S100A8	AKR1B1	-0.539843	3.34345e-09
S100A8	TCEA1	-0.430849	4.98202e-06
S100A8	FAM8A1	0.589115	4.75895e-11
S100A8	EXOSC10	-0.593854	3.04223e-11
S100A8	DEXI	-0.468492	5.29119e-07
S100A8	EOMES	-0.432067	4.65235e-06
S100A8	ZNF281	0.536831	4.24251e-09
S100A8	ADA	-0.566985	3.50374e-10
S100A8	SERINC1	0.552664	1.18132e-09
S100A8	CAPZA2	0.641979	2.07168e-13
S100A8	PPM1G	-0.422003	8.12599e-06
S100A8	ALKBH5	-0.444637	2.26007e-06
S100A8	CIRH1A	-0.423522	7.47857e-06
S100A8	MXD4	-0.578756	1.23429e-10
S100A8	RAP2C	0.598719	1.90736e-11
S100A8	SLA	0.56968	2.76944e-10
S100A8	CARD11	-0.542518	2.7006e-09
S100A8	CLIC3	-0.46708	5.78392e-07
S100A8	CORO1C	0.506203	4.20613e-08
S100A8	SNX13	0.547631	1.78643e-09
S100A8	SLC2A4RG	-0.417112	1.05877e-05
S100A8	GPR114	-0.403146	2.20422e-05
S100A8	PLSCR3	-0.439457	3.05382e-06
S100A8	STX6	0.440303	2.90839e-06
S100A8	MAGED1	-0.497079	7.9838e-08
S100A8	ATP6V1C1	0.536168	4.4693e-09
S100A8	OSBPL8	0.588464	5.05747e-11
S100A8	TYSND1	-0.524098	1.13189e-08
S100A8	TUSC4	-0.597662	2.11231e-11
S100A8	DIS3L	-0.429113	5.48997e-06
S100A8	RNF126	-0.4928	1.0714e-07
S100A8	CPSF4	-0.531407	6.476e-09
S100A8	ACSL4	0.615672	3.51918e-12
S100A8	ALPK1	0.42956	5.35485e-06
S100A8	YPEL5	0.536385	4.39376e-09
S100A8	USP15	0.52537	1.02803e-08
S100A8	MXD1	0.558162	7.45917e-10
S100A8	PPP1R12A	0.55356	1.09666e-09
S100A8	GNA13	0.438978	3.13931e-06
S100A8	SRPK1	0.582915	8.45259e-11
S100A8	SNRPB	-0.485897	1.70767e-07
S100A8	KLRD1	-0.472738	4.03855e-07
S100A8	STAT4	-0.563384	4.78216e-10
S100A8	NCR3	-0.462365	7.76414e-07
S100A8	PABPC4	-0.500352	6.35748e-08
S100A8	NLRC4	0.594195	2.94498e-11
S100A8	LAT2	0.558233	7.4146e-10
S100A8	PHC2	0.437691	3.38016e-06
S100A8	NADK	0.49364	1.01157e-07
S100A8	TRIB1	0.546002	2.03934e-09
S100A8	PPP2R5A	0.52985	7.30196e-09
S100A8	PACSIN1	-0.414104	1.24336e-05
S100A8	GNAI3	0.453219	1.35749e-06
S100A8	CREB5	0.432816	4.46022e-06
S100A8	PHF21A	0.533316	5.585e-09
S100A8	PAFAH2	-0.511464	2.88201e-08
S100A8	FBXL3	0.413652	1.27356e-05
S100A8	IL12RB1	-0.437477	3.42181e-06
S100A8	ARS2	-0.453306	1.35044e-06
S100A8	C17orf62	0.429206	5.46157e-06
S100A8	ANPEP	0.424365	7.14043e-06
S100A8	DYSF	0.521917	1.33364e-08
S100A8	PRKCH	-0.541048	3.03745e-09
S100A8	ACSL1	0.668686	8.65974e-15
S100A8	NT5C2	0.528645	8.00985e-09
S100A8	SUMF2	-0.548691	1.63835e-09
S100A8	NLRP12	0.575161	1.70503e-10
S100A8	ILVBL	-0.469344	5.01327e-07
S100A8	SLC12A6	0.446877	1.98119e-06
S100A8	BOP1	-0.425814	6.59289e-06
S100A8	LRRK2	0.562548	5.13762e-10
S100A8	ATIC	-0.479334	2.63518e-07
S100A8	PYGL	0.682574	1.33227e-15
S100A8	ST8SIA4	0.426636	6.29989e-06
S100A8	SMCHD1	0.540069	3.28398e-09
S100A8	CCT3	-0.445261	2.17878e-06
S100A8	MFNG	-0.400883	2.47469e-05
S100A8	FAM100B	0.420819	8.66642e-06
S100A8	KCNJ15	0.565186	4.095e-10
S100A8	IFRD1	0.603912	1.14864e-11
S100A8	HBP1	0.51803	1.78163e-08
S100A8	MCM3	-0.568096	3.18081e-10
S100A8	ZBTB34	0.495214	9.07988e-08
S100A8	HNRPM	-0.429322	5.4264e-06
S100A8	VEGFB	-0.44587	2.10222e-06
S100A8	TOMM40	-0.4356	3.80897e-06
S100A8	PELI2	0.615803	3.47233e-12
S100A8	LPXN	-0.462498	7.70007e-07
S100A8	TTRAP	0.559738	6.52796e-10
S100A8	EPRS	-0.439649	3.02031e-06
S100A8	SF3B3	-0.477434	2.98265e-07
S100A8	TBC1D14	0.48838	1.44579e-07
S100A8	GLOD4	-0.42803	5.8312e-06
S100A8	CEP63	0.441416	2.72683e-06
S100A8	YIPF1	0.481519	2.28298e-07
S100A8	LY9	-0.404849	2.01921e-05
S100A8	C16orf72	0.554938	9.77704e-10
S100A8	FYB	0.47379	3.7749e-07
S100A8	FBXO21	-0.442752	2.52309e-06
S100A8	AARS	-0.518499	1.72075e-08
S100A8	YARS	-0.520204	1.51592e-08
S100A8	SYNJ1	0.44204	2.62991e-06
S100A8	GLG1	-0.40307	2.21279e-05
S100A8	PJA2	0.42266	7.83965e-06
S100A8	PTEN	0.663494	1.64313e-14
S100A8	TXLNA	-0.517678	1.82864e-08
S100A8	PVRIG	-0.481416	2.29854e-07
S100A8	OGFOD1	-0.450755	1.57369e-06
S100A8	SLK	0.41461	1.2103e-05
S100A8	C5orf32	0.620159	2.21201e-12
S100A8	MAP4K1	-0.603593	1.18527e-11
S100A8	SLMAP	0.549553	1.52672e-09
S100A8	ZSWIM6	0.549609	1.51969e-09
S100A8	VDAC3	-0.425957	6.54091e-06
S100A8	FASN	-0.434659	4.01831e-06
S100A8	PXN	0.439433	3.05819e-06
S100A8	E2F3	0.619307	2.41718e-12
S100A8	TLE4	0.584004	7.64799e-11
S100A8	CBLB	-0.513264	2.52846e-08
S100A8	HSPA6	0.439339	3.07477e-06
S100A8	RB1CC1	0.598466	1.95455e-11
S100A8	CD96	-0.461922	7.98012e-07
S100A8	PRPSAP1	-0.415684	1.1429e-05
S100A8	RMI1	0.489538	1.33714e-07
S100A8	JAK2	0.508246	3.6345e-08
S100A8	UHRF1BP1L	0.530069	7.18045e-09
S100A8	KCTD21	0.414674	1.2062e-05
S100A8	BNIP2	0.566525	3.64668e-10
S100A8	DNAJA3	-0.49542	8.95216e-08
S100A8	LPIN1	-0.517127	1.90449e-08
S100A8	NELF	-0.434466	4.06249e-06
S100A8	PUS1	-0.462734	7.58855e-07
S100A8	CYB5R4	0.624904	1.34248e-12
S100A8	LOC391811	-0.530716	6.83121e-09
S100A8	NKG7	-0.424261	7.18119e-06
S100A8	MMP23B	-0.48594	1.70271e-07
S100A8	DPP7	-0.435954	3.73297e-06
S100A8	SDHA	-0.448402	1.81022e-06
S100A8	HNRPUL1	-0.442307	2.58941e-06
S100A8	CCT7	-0.413222	1.30294e-05
S100A8	TSPAN32	-0.502169	5.59685e-08
S100A8	TH1L	-0.519449	1.60353e-08
S100A8	SCAMP3	-0.50355	5.07758e-08
S100A8	SKAP1	-0.474954	3.50246e-07
S100A8	RALGDS	-0.604719	1.06071e-11
S100A8	ZFYVE16	0.438691	3.19151e-06
S100A8	SVIL	0.558346	7.34394e-10
S100A8	COTL1	0.528453	8.12866e-09
S100A8	ACO1	-0.413967	1.25245e-05
S100A8	NICN1	-0.434091	4.14994e-06
S100A8	DBT	-0.508128	3.66553e-08
S100A8	RNF141	0.456875	1.08787e-06
S100A8	TXNRD1	0.483164	2.04807e-07
S100A8	FAS	0.47597	3.27975e-07
S100A8	SAE1	-0.438106	3.30065e-06
S100A8	KIF1B	0.5017	5.78434e-08
S100A8	MEGF9	0.608038	7.62679e-12
S100A8	LYAR	-0.476433	3.18294e-07
S100A8	RNF13	0.517381	1.8692e-08
S100A8	ZDHHC17	0.508537	3.55942e-08
S100A8	QRICH1	-0.433768	4.22646e-06
S100A8	CENTB2	0.508076	3.67927e-08
S100A8	SPOCK2	-0.490286	1.27113e-07
S100A8	MKNK1	0.437403	3.43639e-06
S100A8	EXOC6	0.671942	5.77316e-15
S100A8	CLIP1	0.415733	1.13994e-05
S100A8	P4HA1	0.407368	1.77202e-05
S100A8	ICAM2	-0.404568	2.04873e-05
S100A8	MAP3K2	0.422542	7.89033e-06
S100A8	IDH3B	-0.502616	5.42351e-08
S100A8	RNF144B	0.586204	6.24176e-11
S100A8	TNFSF10	0.520676	1.46346e-08
S100A8	C1RL	0.473888	3.75135e-07
S100A8	MME	0.626932	1.0818e-12
S100A8	ERGIC2	0.42586	6.57609e-06
S100A8	TGFA	0.575854	1.60248e-10
S100A8	ACTR1B	-0.407508	1.75919e-05
S100A8	LY96	0.705114	0
S100A8	VAMP3	0.470977	4.51934e-07
S100A8	AOF2	-0.437585	3.40076e-06
[truncated: 9,361 more rows]

## Sheet: LBMD
I-DEGs	related DEGs	r	P.value
TNF	ZMYM6	-0.40147	3.81336e-05
TNF	ZFP36	0.56309	1.30349e-09
TNF	ZFC3H1	-0.43943	5.35296e-06
TNF	YY1AP1	-0.465029	1.23834e-06
TNF	XRCC4	-0.402573	3.61383e-05
TNF	UBE4A	-0.513717	5.38888e-08
TNF	TIA1	-0.452577	2.56168e-06
TNF	STXBP2	0.41124	2.35276e-05
TNF	SH3GLB2	0.435289	6.70926e-06
TNF	SF3B4	0.408022	2.763e-05
TNF	SCAMP2	0.416973	1.7597e-05
TNF	SAP18	-0.416833	1.77232e-05
TNF	S100A11	0.409889	2.51754e-05
TNF	RNF40	0.442138	4.6105e-06
TNF	PTEN	-0.461367	1.53804e-06
TNF	PSMD3	0.412226	2.23899e-05
TNF	PPP1R15A	0.493054	2.16323e-07
TNF	PPP1CC	-0.47672	6.09405e-07
TNF	PARP8	-0.408517	2.69587e-05
TNF	ORC3	-0.493187	2.14466e-07
TNF	OGT	-0.443772	4.21076e-06
TNF	NUP54	-0.443554	4.26219e-06
TNF	NUDT9	-0.471654	8.31266e-07
TNF	NFKBIA	0.453916	2.37223e-06
TNF	NFKB2	0.469046	9.73457e-07
TNF	NELFB	0.466191	1.15541e-06
TNF	MYO18A	0.414767	1.96905e-05
TNF	MCRS1	0.404036	3.36405e-05
TNF	LOC101928189	-0.448275	3.27138e-06
TNF	KLF2	0.469491	9.47685e-07
TNF	KIAA0141	-0.426753	1.05893e-05
TNF	KARS	-0.488491	2.9048e-07
TNF	JUND	0.425332	1.14114e-05
TNF	JUNB	0.571651	6.41403e-10
TNF	INTS8	-0.407341	2.85797e-05
TNF	IFRD1	-0.422032	1.35577e-05
TNF	IER2	0.52557	2.32691e-08
TNF	HSPA14	-0.401344	3.83688e-05
TNF	HNRNPA1	-0.42682	1.05518e-05
TNF	HDGF	0.438358	5.67679e-06
TNF	GLT8D1	-0.427445	1.02093e-05
TNF	FOSB	0.445913	3.73621e-06
TNF	FLOT2	0.450019	2.9638e-06
TNF	FLNA	0.422745	1.30644e-05
TNF	FH	-0.427952	9.93903e-06
TNF	FAM89B	0.4192	1.56966e-05
TNF	ENOPH1	-0.403845	3.39573e-05
TNF	EGR3	0.448531	3.22442e-06
TNF	EGR2	0.464263	1.29601e-06
TNF	DHX15	-0.411863	2.28021e-05
TNF	CLK4	-0.499648	1.40212e-07
TNF	CD83	0.492267	2.27673e-07
TNF	CCR1	0.443075	4.37703e-06
TNF	BTG2	0.598	6.33309e-11
TNF	ATP5L	-0.467015	1.09982e-06
TNF	ATP2A3	0.405154	3.18415e-05
TNF	ARF5	0.415703	1.87753e-05
TNF	APOLD1	-0.500035	1.36652e-07
TNF	AIMP1	-0.497986	1.56547e-07
TNF	AGPAT3	0.524916	2.43927e-08
TNF	AGPAT2	0.44822	3.28145e-06
TNF	ACVR1B	-0.422977	1.29074e-05
S100A8	Y16709	0.46239	1.44807e-06
S100A8	TIAL1	-0.443825	4.1982e-06
S100A8	TFRC	-0.42386	1.23264e-05
S100A8	SNRPE	0.523626	2.6764e-08
S100A8	SEC22B	0.438277	5.70214e-06
S100A8	RPL27A	0.522999	2.79943e-08
S100A8	RFC5	0.467247	1.08465e-06
S100A8	QPCT	0.533035	1.34838e-08
S100A8	KCNJ2	0.410116	2.48916e-05
S100A8	GUSBP3	0.428357	9.7281e-06
S100A8	CNIH4	0.409006	2.63104e-05
S100A8	CIRBP	-0.551054	3.41596e-09
S100A8	BCL10	0.411475	2.32517e-05
S100A8	BBX	0.415892	1.85955e-05
S100A8	ADA	-0.424981	1.16238e-05
S100A12	RUFY2	-0.409411	2.57832e-05
S100A12	QPCT	0.540114	7.93847e-09
S100A12	PAICS	-0.450749	2.84332e-06
S100A12	IRF4	-0.450534	2.87821e-06
S100A12	F5	0.522818	2.83606e-08
S100A12	CNIH4	0.526515	2.17315e-08
S100A12	CIRBP	-0.42735	1.02608e-05
S100A12	ADA	-0.442107	4.6185e-06
PTPN6	ZZEF1	0.521158	3.19273e-08
PTPN6	ZSWIM8	0.582382	2.56111e-10
PTPN6	ZNF85	-0.415117	1.93431e-05
PTPN6	ZNF33B	-0.506433	8.88895e-08
PTPN6	ZFPL1	0.457259	1.9556e-06
PTPN6	ZFP36	0.460053	1.66141e-06
PTPN6	ZFC3H1	-0.513468	5.48322e-08
PTPN6	ZCCHC6	-0.667636	4.44089e-14
PTPN6	ZBED5	-0.475421	6.60225e-07
PTPN6	YY1AP1	-0.530252	1.65509e-08
PTPN6	YIPF6	-0.520502	3.34524e-08
PTPN6	YARS	-0.442375	4.55035e-06
PTPN6	XRCC4	-0.615254	1.23621e-11
PTPN6	WDTC1	0.692288	2.22045e-15
PTPN6	WDR6	0.527056	2.08966e-08
PTPN6	VPS9D1	0.496936	1.67768e-07
PTPN6	VPS39	0.589187	1.40611e-10
PTPN6	VAT1	0.527374	2.04187e-08
PTPN6	URGCP	0.422115	1.35e-05
PTPN6	UMPS	-0.458513	1.8179e-06
PTPN6	UBTF	0.69152	2.22045e-15
PTPN6	UBE4A	-0.562017	1.42262e-09
PTPN6	UBE2N	-0.567197	9.29971e-10
PTPN6	UBA1	0.860932	0
PTPN6	U2AF2	0.584846	2.06472e-10
PTPN6	TYMP	0.864361	0
PTPN6	TUBGCP2	0.684373	5.77316e-15
PTPN6	TTC13	-0.4069	2.92114e-05
PTPN6	TSSC4	0.478807	5.3545e-07
PTPN6	TSR3	0.558328	1.9171e-09
PTPN6	TSC22D4	0.592467	1.04784e-10
PTPN6	TSC2	0.807165	0
PTPN6	TRMT13	-0.470265	9.04356e-07
PTPN6	TRIM52	-0.590995	1.19615e-10
PTPN6	TRIM28	0.838214	0
PTPN6	TRIM25	0.407053	2.89909e-05
PTPN6	TRAM1	-0.463181	1.38187e-06
PTPN6	TRAK2	-0.474737	6.8855e-07
PTPN6	TPM4	0.673116	2.30926e-14
PTPN6	TOLLIP	0.589801	1.33107e-10
PTPN6	TNIP2	0.431346	8.29655e-06
PTPN6	TNIP1	0.686349	4.44089e-15
PTPN6	TMUB2	0.723248	0
PTPN6	TMEM8A	0.756626	0
PTPN6	TMEM50B	-0.624052	5.16875e-12
PTPN6	TMEM230	-0.464868	1.25025e-06
PTPN6	TK2	0.714986	0
PTPN6	TIA1	-0.587502	1.63322e-10
PTPN6	THOC1	-0.559955	1.68153e-09
PTPN6	THG1L	-0.441282	4.83389e-06
PTPN6	TEX261	0.510832	6.5798e-08
PTPN6	TCOF1	0.496876	1.6844e-07
PTPN6	TBCD	0.566547	9.81312e-10
PTPN6	TBC1D2	0.503322	1.09684e-07
PTPN6	TBC1D10B	0.645023	5.76872e-13
PTPN6	TAGLN2	0.691339	2.22045e-15
PTPN6	SYNGR1	0.41135	2.33981e-05
PTPN6	SUPT7L	-0.403073	3.52651e-05
PTPN6	STXBP2	0.907102	0
PTPN6	STX7	-0.521344	3.15086e-08
PTPN6	STAU2	-0.452741	2.53772e-06
PTPN6	STARD8	0.481411	4.55108e-07
PTPN6	STARD3	0.664343	6.52811e-14
PTPN6	ST6GALNAC4	0.598499	6.04916e-11
PTPN6	SRSF5	-0.680673	9.10383e-15
PTPN6	SRGN	-0.485091	3.60838e-07
PTPN6	SREBF2	0.418408	1.6349e-05
PTPN6	SRC	0.558229	1.93244e-09
PTPN6	SPINT1	0.694623	1.55431e-15
PTPN6	SNRNP35	-0.400138	4.06825e-05
PTPN6	SMG9	0.424567	1.18787e-05
PTPN6	SMARCD3	0.84486	0
PTPN6	SMARCA4	0.428148	9.8365e-06
PTPN6	SLC4A2	0.723543	0
PTPN6	SLC30A1	-0.427881	9.97665e-06
PTPN6	SLC25A11	0.744221	0
PTPN6	SIPA1	0.728482	0
PTPN6	SHMT2	0.472839	7.73403e-07
PTPN6	SH3YL1	-0.400911	3.91852e-05
PTPN6	SH3GLB2	0.788869	0
PTPN6	SH3BGRL3	0.837504	0
PTPN6	SH2B2	0.724846	0
PTPN6	SGSH	0.597511	6.62408e-11
PTPN6	SF3B4	0.839606	0
PTPN6	SF3B1	-0.53656	1.03729e-08
PTPN6	SERBP1	-0.527053	2.09011e-08
PTPN6	SECTM1	0.652243	2.60458e-13
PTPN6	SCAMP2	0.738132	0
PTPN6	SAP18	-0.581848	2.68313e-10
PTPN6	SAP130	-0.468358	1.01464e-06
PTPN6	SAC3D1	0.537085	9.97322e-09
PTPN6	S100A11P1	0.742568	0
PTPN6	S100A11	0.874629	0
PTPN6	RUFY3	-0.463033	1.39401e-06
PTPN6	RTCB	-0.444907	3.95256e-06
PTPN6	RRAS	0.454239	2.32862e-06
PTPN6	RPS6KB2	0.482008	4.38374e-07
PTPN6	RPS6KB1	-0.493962	2.03898e-07
PTPN6	RPS2	-0.533679	1.28558e-08
PTPN6	RPRD1A	-0.534597	1.20082e-08
PTPN6	RPL23	-0.591914	1.10144e-10
PTPN6	RPL15	-0.589601	1.35515e-10
PTPN6	RP11-649A18.7	-0.422363	1.3327e-05
PTPN6	RNFT1	-0.636861	1.38112e-12
PTPN6	RNF40	0.694303	1.55431e-15
PTPN6	RNF13	-0.452391	2.58907e-06
PTPN6	RIPK2	-0.496208	1.76012e-07
PTPN6	RIC8B	-0.413837	2.0641e-05
PTPN6	RHOG	0.898425	0
PTPN6	RHBDF2	0.784722	0
PTPN6	RGS14	0.684298	5.77316e-15
PTPN6	RFC4	-0.465072	1.23515e-06
PTPN6	RENBP	0.677247	1.39888e-14
PTPN6	RBM38	0.582341	2.5704e-10
PTPN6	RARS	-0.628839	3.17879e-12
PTPN6	RANGAP1	0.613024	1.53533e-11
PTPN6	RANBP1	-0.408575	2.68803e-05
PTPN6	RAN	-0.551455	3.31013e-09
PTPN6	RAB8B	-0.520777	3.28049e-08
PTPN6	RAB1B	0.59949	5.52083e-11
PTPN6	PTPRA	0.436322	6.34378e-06
PTPN6	PTPN4	-0.422926	1.29418e-05
PTPN6	PTGIR	0.669283	3.64153e-14
PTPN6	PTGES2	0.491479	2.39616e-07
PTPN6	PTCD3	-0.434078	7.16347e-06
PTPN6	PSMD3	0.70209	4.44089e-16
PTPN6	PSMB4	-0.403816	3.40059e-05
PTPN6	PSMA7	-0.427694	1.00757e-05
PTPN6	PRPF4B	-0.605248	3.22666e-11
PTPN6	PRKAA1	-0.607225	2.67661e-11
PTPN6	PPWD1	-0.647686	4.31211e-13
PTPN6	PPP2R4	0.655138	1.88294e-13
PTPN6	PPP1R15A	0.667463	4.52971e-14
PTPN6	PPP1R14B	0.568737	8.18404e-10
PTPN6	PPP1CC	-0.607507	2.60587e-11
PTPN6	PPIF	0.494643	1.95019e-07
PTPN6	POR	0.838879	0
PTPN6	POLDIP2	0.484006	3.865e-07
PTPN6	PNRC1	0.416202	1.83037e-05
PTPN6	PNISR	-0.412426	2.21659e-05
PTPN6	PLEKHA2	-0.402288	3.66446e-05
PTPN6	PLEC	0.819461	0
PTPN6	PKN1	0.758672	0
PTPN6	PEX3	-0.460661	1.60317e-06
PTPN6	PDLIM7	0.594629	8.61664e-11
PTPN6	PDLIM2	0.736445	0
PTPN6	PDCL3	-0.489553	2.71321e-07
PTPN6	PDCD10	-0.50621	9.02458e-08
PTPN6	PCMT1	-0.499987	1.37095e-07
PTPN6	PCBP2	0.464455	1.28136e-06
PTPN6	PARP8	-0.573694	5.39961e-10
PTPN6	PAF1	0.442061	4.63027e-06
PTPN6	ORC3	-0.449538	3.04581e-06
PTPN6	ORAI2	0.448918	3.15454e-06
PTPN6	OGT	-0.437155	6.06238e-06
PTPN6	OARD1	-0.435296	6.70689e-06
PTPN6	NXT2	-0.652581	2.5091e-13
PTPN6	NUP54	-0.445968	3.72473e-06
PTPN6	NUDT9	-0.483328	4.03404e-07
PTPN6	NUDT21	-0.6115	1.77871e-11
PTPN6	NPM1P22	-0.408627	2.6811e-05
PTPN6	NOLC1	-0.619402	8.22231e-12
PTPN6	NOL12	0.415933	1.85561e-05
PTPN6	NOC3L	-0.542132	6.81027e-09
PTPN6	NME4	0.643193	7.02993e-13
PTPN6	NFKBIA	0.623491	5.46896e-12
PTPN6	NFKB2	0.669188	3.68594e-14
PTPN6	NFE2	0.720866	0
PTPN6	NELFB	0.650136	3.2907e-13
PTPN6	NBEAL2	0.763698	0
PTPN6	MYO18A	0.684998	5.32907e-15
PTPN6	MYH9	0.762034	0
PTPN6	MTIF2	-0.436288	6.35527e-06
PTPN6	MRPL42	-0.643903	6.51035e-13
PTPN6	MRPL39	-0.474765	6.87393e-07
PTPN6	MRPL22	-0.513587	5.43786e-08
PTPN6	MPHOSPH10	-0.457658	1.91079e-06
PTPN6	MMP24-AS1	0.401376	3.83086e-05
PTPN6	MLF2	0.829742	0
PTPN6	MIR6125	-0.417889	1.67905e-05
PTPN6	MIR4800	0.5669	9.53113e-10
PTPN6	MIR4315-1	0.450306	2.91576e-06
PTPN6	MIOS	-0.444939	3.94536e-06
PTPN6	MINK1	0.725006	0
PTPN6	MGAT4B	0.809627	0
PTPN6	MGAT1	0.861357	0
PTPN6	MFSD10	0.657804	1.39e-13
PTPN6	MFAP3	-0.472497	7.8969e-07
PTPN6	MFAP1	-0.452658	2.54973e-06
PTPN6	MEPCE	0.553543	2.80764e-09
PTPN6	MED27	-0.47671	6.09779e-07
PTPN6	MED15	0.755405	0
PTPN6	MCRS1	0.77945	0
PTPN6	MAZ	0.765645	0
PTPN6	MAP3K7	-0.426615	1.06667e-05
PTPN6	MAP3K3	0.513153	5.60445e-08
PTPN6	MAP1S	0.740395	0
PTPN6	MAN1B1	0.44516	3.89697e-06
PTPN6	MAK16	-0.42034	1.48005e-05
PTPN6	LYPLA2	0.521268	3.16791e-08
PTPN6	LYN	0.541286	7.26304e-09
PTPN6	LUC7L3	-0.454356	2.31304e-06
PTPN6	LOC102725198	0.576343	4.31101e-10
PTPN6	LOC101928189	-0.423244	1.27291e-05
PTPN6	LMO2	0.55205	3.15881e-09
PTPN6	LMBR1L	0.556224	2.26893e-09
PTPN6	LAIR1	0.446206	3.67523e-06
PTPN6	KMO	-0.400784	3.94276e-05
PTPN6	KLF2	0.636262	1.47127e-12
PTPN6	KIAA1551	-0.604183	3.5663e-11
PTPN6	KIAA0930	0.577125	4.03251e-10
PTPN6	KDM6B	0.626011	4.24061e-12
PTPN6	KDM4B	0.516932	4.30485e-08
PTPN6	KDM2A	0.607696	2.55953e-11
PTPN6	KARS	-0.720302	0
PTPN6	KANSL2	-0.478253	5.54196e-07
PTPN6	JUND	0.762356	0
PTPN6	JUNB	0.685098	5.32907e-15
PTPN6	ITPKB	0.489691	2.68928e-07
PTPN6	ITGAL	0.715884	0
PTPN6	ISG20L2	0.435437	6.65572e-06
PTPN6	INTS8	-0.627357	3.6986e-12
PTPN6	INTS5	0.455399	2.17806e-06
PTPN6	IFRD1	-0.472833	7.73684e-07
PTPN6	IDS	0.582325	2.57389e-10
PTPN6	IDE	-0.497259	1.64244e-07
PTPN6	HSPA14	-0.473761	7.31014e-07
PTPN6	HPGD	-0.401464	3.81462e-05
PTPN6	HOMER3	0.665881	5.4623e-14
PTPN6	HNRNPUL1	0.612203	1.66218e-11
PTPN6	HNRNPD	-0.510187	6.87827e-08
PTPN6	HNRNPA3	-0.535807	1.09733e-08
PTPN6	HNRNPA1P3	-0.543099	6.32572e-09
PTPN6	HNRNPA1	-0.524656	2.48544e-08
PTPN6	HK3	0.803352	0
PTPN6	HGS	0.838945	0
PTPN6	HDLBP	0.50696	8.57645e-08
PTPN6	HDGF	0.754577	0
PTPN6	H6PD	0.406332	3.00443e-05
PTPN6	GTPBP1	0.475392	6.61387e-07
PTPN6	GTF2F1	0.584268	2.17214e-10
PTPN6	GSN	0.415006	1.94526e-05
PTPN6	GRK6	0.583186	2.38781e-10
PTPN6	GRINA	0.743712	0
PTPN6	GNAI3	-0.55536	2.43077e-09
PTPN6	GLG1	0.510492	6.73532e-08
PTPN6	GGPS1	-0.469717	9.34835e-07
PTPN6	GALK2	-0.498748	1.48848e-07
PTPN6	GABPA	-0.614441	1.33809e-11
PTPN6	FZD2	0.426837	1.05423e-05
PTPN6	FXYD5	0.889104	0
PTPN6	FRAT2	0.403336	3.48148e-05
PTPN6	FLOT2	0.844107	0
PTPN6	FLNA	0.863758	0
PTPN6	FH	-0.463147	1.38467e-06
PTPN6	FASTKD1	-0.51372	5.38786e-08
PTPN6	FAM89B	0.813483	0
PTPN6	FAM35A	-0.604103	3.59339e-11
PTPN6	FAM175B	-0.460032	1.66343e-06
PTPN6	EXOC3	0.623487	5.47096e-12
PTPN6	ERCC5	-0.500145	1.35655e-07
PTPN6	EPHX1	0.726692	0
PTPN6	EP300	0.40104	3.89409e-05
PTPN6	ENTPD4	-0.485083	3.61015e-07
PTPN6	ENTPD1	-0.463201	1.38023e-06
PTPN6	ENOPH1	-0.480203	4.90829e-07
PTPN6	EMC3	-0.451687	2.69532e-06
PTPN6	ELP4	-0.630327	2.72848e-12
PTPN6	ELF1	-0.623989	5.20162e-12
PTPN6	EIF4G1	0.598452	6.07545e-11
PTPN6	EEF2	0.453193	2.47283e-06
PTPN6	EEF1B2	-0.512522	5.85478e-08
PTPN6	E2F3	-0.403802	3.40292e-05
PTPN6	DTX2	0.520751	3.28651e-08
PTPN6	DROSHA	-0.530553	1.61893e-08
PTPN6	DNAJC10	-0.406328	3.00506e-05
PTPN6	DNAJB14	-0.428252	9.78233e-06
PTPN6	DMTF1	-0.469988	9.19646e-07
PTPN6	DKFZP586I1420	-0.41701	1.75634e-05
PTPN6	DHX15	-0.654677	1.98286e-13
PTPN6	DGUOK	-0.421275	1.41012e-05
PTPN6	DDX52	-0.473067	7.62692e-07
PTPN6	DDX21	-0.444869	3.96077e-06
PTPN6	DDX18	-0.447783	3.36336e-06
PTPN6	DDX1	-0.48939	2.74193e-07
PTPN6	DDA1	0.600781	4.89897e-11
PTPN6	DCUN1D4	-0.495967	1.78814e-07
PTPN6	DAXX	0.422542	1.3203e-05
PTPN6	DAP3	-0.606957	2.74538e-11
PTPN6	CUL2	-0.525442	2.34853e-08
PTPN6	CTSD	0.863388	0
PTPN6	CTDSP1	0.657317	1.46994e-13
PTPN6	CTBP1	0.564379	1.17302e-09
PTPN6	CSNK1A1	-0.516862	4.32591e-08
PTPN6	COX7C	-0.478043	5.61471e-07
PTPN6	COMMD10	-0.5667	9.69012e-10
PTPN6	CNDP2	-0.433313	7.46535e-06
PTPN6	CLK4	-0.43123	8.34836e-06
PTPN6	CLK2	0.465722	1.18825e-06
PTPN6	CLIC2	-0.403757	3.41033e-05
PTPN6	CLDND1	-0.565363	1.08191e-09
PTPN6	CLCN7	0.702464	4.44089e-16
PTPN6	CKAP4	0.489847	2.66237e-07
PTPN6	CHMP1A	0.705412	4.44089e-16
PTPN6	CEP192	-0.551911	3.19347e-09
PTPN6	CEBPA	0.742572	0
PTPN6	CDYL	-0.609142	2.23017e-11
PTPN6	CDV3	-0.579359	3.32826e-10
PTPN6	CDKN2D	0.559423	1.75533e-09
PTPN6	CDC34	0.642911	7.24754e-13
PTPN6	CD68	0.561404	1.49523e-09
PTPN6	CD37	0.854948	0
PTPN6	CD2BP2	0.597102	6.87717e-11
PTPN6	CCR1	0.510636	6.66918e-08
PTPN6	CCDC28A	-0.401725	3.7664e-05
PTPN6	CASP3	-0.481586	4.50124e-07
PTPN6	CASP1	-0.504957	9.82345e-08
PTPN6	CAPZA2	-0.434441	7.02467e-06
PTPN6	CANT1	0.546883	4.72791e-09
PTPN6	CACNA2D3	-0.404958	3.2151e-05
PTPN6	C16orf80	-0.440331	5.0942e-06
PTPN6	C15orf39	0.617073	1.03457e-11
PTPN6	BTBD2	0.693738	1.77636e-15
PTPN6	BSG	0.703514	4.44089e-16
PTPN6	BLOC1S1	0.682663	7.10543e-15
PTPN6	BCL7B	0.679397	1.06581e-14
PTPN6	BCL2L1	0.572937	5.7558e-10
PTPN6	BANF1	0.785602	0
PTPN6	ATP5L	-0.410628	2.42613e-05
PTPN6	ATP5D	0.833909	0
PTPN6	ATP2A3	0.591231	1.17117e-10
PTPN6	ARMCX3	-0.41733	1.72786e-05
PTPN6	ARHGEF6	-0.554196	2.66612e-09
PTPN6	ARHGEF1	0.803586	0
PTPN6	ARF5	0.730841	0
PTPN6	APOLD1	-0.611384	1.79865e-11
PTPN6	APH1A	0.44834	3.25928e-06
PTPN6	ANXA6	0.418025	1.66744e-05
PTPN6	ANXA2P2	-0.432758	7.6915e-06
PTPN6	ANXA2	-0.468967	9.78093e-07
PTPN6	ALDH1A1	-0.441862	4.68148e-06
PTPN6	AIMP1	-0.710004	2.22045e-16
PTPN6	AGPAT3	0.438061	5.76994e-06
PTPN6	AGPAT2	0.641072	8.83071e-13
PTPN6	AGA	-0.440848	4.95115e-06
PTPN6	ADSS	-0.418187	1.65361e-05
PTPN6	ADAP1	0.442479	4.52432e-06
PTPN6	ADAM15	0.607467	2.6156e-11
PTPN6	ACTR2	-0.678958	1.13243e-14
PTPN6	ACTA2	0.450122	2.94647e-06
PTPN6	ACP1	-0.529933	1.69421e-08
PTPN6	ABR	0.658277	1.31894e-13
PTPN6	ABL1	0.550375	3.60259e-09
PTPN6	ABCE1	-0.635518	1.59073e-12
PTPN6	ABCA7	0.59734	6.7286e-11
PTGER2	ZNF292	0.410174	2.48189e-05
PTGER2	ZNF264	0.494815	1.92837e-07
PTGER2	ZFP36L1	0.48245	4.26358e-07
PTGER2	ZEB2	0.432288	7.88817e-06
PTGER2	WWP1	0.53043	1.63368e-08
PTGER2	UBE2D1	0.418846	1.59853e-05
PTGER2	TRIB1	0.430506	8.67731e-06
PTGER2	SLC25A37	0.438265	5.70598e-06
PTGER2	SEC22B	0.412571	2.20039e-05
PTGER2	SDHAF1	-0.425947	1.10487e-05
PTGER2	RP11-473I1.9	0.507876	8.05762e-08
PTGER2	OGFRL1	0.411968	2.26821e-05
PTGER2	LONRF1	0.435732	6.55006e-06
PTGER2	LAT	-0.450952	2.81059e-06
PTGER2	KIDINS220	0.482692	4.19901e-07
PTGER2	HIST1H2AJ	-0.412161	2.24637e-05
PTGER2	HIPK1	0.417622	1.70222e-05
PTGER2	F5	0.400753	3.94869e-05
PTGER2	EGR2	0.423636	1.24712e-05
PTGER2	DUSP7	0.428653	9.57651e-06
PTGER2	DUSP6	0.405369	3.15068e-05
PTGER2	BCL6	0.536617	1.03284e-08
PTGER2	ADAM17	0.504329	1.02496e-07
PSMC5	ZNF271	0.487491	3.09699e-07
PSMC5	ZNF232	0.444521	4.03845e-06
PSMC5	ZNF211	0.509817	7.05519e-08
PSMC5	ZDHHC6	0.516278	4.50699e-08
PSMC5	ZCCHC6	0.471939	8.16974e-07
PSMC5	ZBED5	0.581699	2.71793e-10
PSMC5	YY1AP1	0.447102	3.4949e-06
PSMC5	YIPF6	0.407343	2.85767e-05
PSMC5	YARS	0.567444	9.11121e-10
PSMC5	WDTC1	-0.547218	4.60689e-09
PSMC5	WBSCR22	0.522242	2.95532e-08
PSMC5	VPS8	0.425914	1.10676e-05
PSMC5	VPS39	-0.407343	2.85767e-05
PSMC5	VGF	-0.416528	1.8002e-05
PSMC5	VAT1	-0.430887	8.50286e-06
PSMC5	UBE2D2	0.476399	6.21586e-07
PSMC5	TTC4	0.416318	1.81951e-05
PSMC5	TTC13	0.463352	1.36798e-06
PSMC5	TTC1	0.536485	1.04315e-08
PSMC5	TRIM52	0.464937	1.24513e-06
PSMC5	TRAK2	0.469128	9.68631e-07
PSMC5	TOPBP1	0.493686	2.07606e-07
PSMC5	TNFRSF8	-0.540543	7.68439e-09
PSMC5	TMEM230	0.408433	2.70715e-05
PSMC5	TIMP3	-0.524498	2.51394e-08
PSMC5	TIMM10B	0.417821	1.68492e-05
PSMC5	THG1L	0.494535	1.96408e-07
PSMC5	THADA	0.441645	4.73813e-06
PSMC5	TBP	0.431006	8.44899e-06
PSMC5	TBC1D10B	-0.528436	1.89006e-08
PSMC5	SUPT7L	0.453659	2.40757e-06
PSMC5	SUPT20H	0.438888	5.51448e-06
PSMC5	STYXL1	0.465356	1.21446e-06
PSMC5	STXBP2	-0.407629	2.81755e-05
PSMC5	STARD7	0.414139	2.03271e-05
PSMC5	SSR4	0.423474	1.25772e-05
PSMC5	SSBP2	0.439938	5.20571e-06
PSMC5	SRSF7	0.453098	2.48635e-06
PSMC5	SRGAP2	0.43085	8.51954e-06
PSMC5	SQRDL	0.46995	9.21739e-07
PSMC5	SPINT1	-0.47323	7.55143e-07
PSMC5	SNX5	0.428082	9.8712e-06
PSMC5	SNRPA1	0.472841	7.7329e-07
PSMC5	SNRNP35	0.428711	9.54752e-06
PSMC5	SLC4A2	-0.454893	2.24249e-06
PSMC5	SLC30A1	0.417481	1.71453e-05
PSMC5	SIPA1	-0.403179	3.50828e-05
PSMC5	SH2B2	-0.418355	1.63937e-05
PSMC5	SF3B1	0.468912	9.81339e-07
PSMC5	SENP6	0.402495	3.62754e-05
PSMC5	SART3	0.449652	3.02612e-06
PSMC5	SAP18	0.496643	1.71037e-07
PSMC5	S100A11P1	-0.402628	3.60409e-05
PSMC5	RUVBL2	0.489732	2.68225e-07
PSMC5	RTCB	0.613881	1.41291e-11
PSMC5	RRP7A	-0.431551	8.20583e-06
PSMC5	RPS2	0.465261	1.22133e-06
PSMC5	RPL15	0.445312	3.86406e-06
PSMC5	RNFT1	0.426822	1.0551e-05
PSMC5	RNF40	-0.434181	7.12393e-06
PSMC5	RNF13	0.489932	2.64787e-07
PSMC5	RIPK2	0.508512	7.71515e-08
PSMC5	RIC8B	0.405289	3.16311e-05
PSMC5	RENBP	-0.561616	1.46974e-09
PSMC5	RBM25	0.464898	1.24805e-06
PSMC5	RASA3	-0.419391	1.55435e-05
PSMC5	RANBP1	0.484312	3.7909e-07
PSMC5	RAN	0.403639	3.43022e-05
PSMC5	RALB	0.421416	1.39985e-05
PSMC5	RAB11FIP3	-0.535937	1.08671e-08
PSMC5	PTCD3	0.517011	4.28098e-08
PSMC5	PSPC1	0.449477	3.05635e-06
PSMC5	PSMA7	0.536542	1.03865e-08
PSMC5	PPWD1	0.553946	2.71942e-09
PSMC5	PPIH	0.507772	8.11502e-08
PSMC5	PPIG	0.438612	5.59845e-06
PSMC5	PPIE	0.642214	7.81153e-13
PSMC5	POLD3	0.543353	6.20372e-09
PSMC5	PNISR	0.456879	1.99923e-06
PSMC5	PLK3	-0.408682	2.67383e-05
PSMC5	PLIN2	0.481529	4.5174e-07
PSMC5	PLEC	-0.431741	8.12293e-06
PSMC5	PKN1	-0.483749	3.92837e-07
PSMC5	PIK3R4	0.546189	4.98866e-09
PSMC5	PIAS1	0.471013	8.64253e-07
PSMC5	PHLDA1	-0.493973	2.03747e-07
PSMC5	PEX3	0.443207	4.34519e-06
PSMC5	PDLIM7	-0.49638	1.74029e-07
PSMC5	PDCL3	0.491171	2.4443e-07
PSMC5	PCMT1	0.526564	2.16545e-08
PSMC5	PAXBP1	0.443763	4.21274e-06
PSMC5	PARVA	-0.439009	5.47805e-06
PSMC5	PAICS	0.476754	6.08136e-07
PSMC5	PACSIN2	0.608031	2.47919e-11
PSMC5	ORC3	0.42907	9.36688e-06
PSMC5	NUP54	0.416651	1.78892e-05
PSMC5	NR1D1	-0.539231	8.48605e-09
PSMC5	NOP16	0.403307	3.48637e-05
PSMC5	NOC3L	0.437429	5.97261e-06
PSMC5	NGRN	0.603188	3.91487e-11
PSMC5	NDUFB8	0.562673	1.34858e-09
PSMC5	NASP	0.407822	2.79059e-05
PSMC5	NAA35	0.430209	8.81618e-06
PSMC5	MTMR1	0.582748	2.48082e-10
PSMC5	MTIF2	0.557337	2.07582e-09
PSMC5	MRPS18B	0.476634	6.1266e-07
PSMC5	MRPL42	0.471382	8.45107e-07
PSMC5	MRPL22	0.511253	6.3915e-08
PSMC5	MIR1304	0.419973	1.50839e-05
PSMC5	MIR1236	0.412187	2.24338e-05
PSMC5	MIOS	0.49664	1.71081e-07
PSMC5	MINK1	-0.442505	4.51783e-06
PSMC5	MGAT4B	-0.410792	2.40621e-05
PSMC5	MGAT1	-0.400335	4.0295e-05
PSMC5	MFAP3	0.407452	2.84236e-05
PSMC5	MFAP1	0.481352	4.56786e-07
PSMC5	METTL3	0.452451	2.58014e-06
PSMC5	MED27	0.414585	1.9873e-05
PSMC5	MED15	-0.46333	1.36975e-06
PSMC5	MBD1	0.437997	5.79e-06
PSMC5	MAZ	-0.424435	1.1961e-05
PSMC5	MAP3K7	0.41624	1.82686e-05
PSMC5	MAP3K12	-0.448434	3.24212e-06
PSMC5	MAP1S	-0.455526	2.16211e-06
PSMC5	LOC100506248	0.438453	5.6475e-06
PSMC5	LAMP2	0.530556	1.61864e-08
PSMC5	KRBOX4	0.456738	2.01567e-06
PSMC5	KMO	0.456001	2.10348e-06
PSMC5	KIAA1551	0.43684	6.16717e-06
PSMC5	KIAA0907	0.409104	2.61817e-05
PSMC5	KDM6B	-0.444231	4.10446e-06
PSMC5	KANSL2	0.421983	1.35929e-05
PSMC5	JOSD1	0.401397	3.82693e-05
PSMC5	IST1	0.527514	2.02129e-08
PSMC5	IRF8	0.41305	2.14788e-05
PSMC5	INTS8	0.572203	6.1234e-10
PSMC5	IMP3	0.535363	1.1343e-08
PSMC5	IL19	-0.408963	2.63668e-05
PSMC5	IARS	0.531923	1.46377e-08
PSMC5	HSPH1	0.488259	2.94827e-07
PSMC5	HSPA9	0.48731	3.13295e-07
PSMC5	HNRNPC	0.429755	9.03216e-06
PSMC5	H6PD	-0.446918	3.53117e-06
PSMC5	GSAP	0.472249	8.01729e-07
PSMC5	GRK6	-0.446544	3.60618e-06
PSMC5	GRINA	-0.513947	5.30339e-08
PSMC5	GNAI3	0.52266	2.86831e-08
PSMC5	GLTSCR2	0.409668	2.54548e-05
PSMC5	GLT8D1	0.469249	9.61625e-07
PSMC5	GGPS1	0.654539	2.01394e-13
PSMC5	FZR1	-0.427787	1.00266e-05
PSMC5	FYCO1	0.445957	3.727e-06
PSMC5	FXN	0.433867	7.24576e-06
PSMC5	FTO	0.471695	8.29193e-07
PSMC5	FASTKD1	0.54731	4.57429e-09
PSMC5	FAM89B	-0.438601	5.60203e-06
PSMC5	FAM49A	0.430987	8.45751e-06
PSMC5	FAM46A	0.407562	2.82693e-05
PSMC5	FAM35A	0.612951	1.54623e-11
PSMC5	FAM162A	0.497447	1.62218e-07
PSMC5	FAM111A	0.475605	6.52774e-07
PSMC5	ERCC5	0.545938	5.08628e-09
PSMC5	ENTPD1	0.503233	1.10344e-07
PSMC5	ENOPH1	0.435366	6.68135e-06
PSMC5	EMC3	0.41108	2.37178e-05
PSMC5	ELF1	0.432476	7.80876e-06
PSMC5	EIF4A3	0.550402	3.59517e-09
PSMC5	EIF2B1	0.449558	3.04227e-06
PSMC5	DPP8	0.474246	7.09625e-07
PSMC5	DPF2	0.486227	3.35706e-07
PSMC5	DNAJC4	-0.458331	1.83729e-06
PSMC5	DNAJC10	0.426287	1.08527e-05
PSMC5	DKFZP586I1420	0.505498	9.47096e-08
PSMC5	DHX15	0.471672	8.30349e-07
PSMC5	DGUOK	0.551122	3.39779e-09
PSMC5	DDX52	0.401668	3.77685e-05
PSMC5	DDX23	0.428707	9.54947e-06
PSMC5	DDX19A	0.454172	2.33763e-06
PSMC5	DDX18	0.448148	3.29482e-06
PSMC5	DCTD	0.419456	1.54908e-05
PSMC5	DAP3	0.649062	3.70814e-13
PSMC5	CYSLTR2	-0.401641	3.78178e-05
PSMC5	COX7C	0.420846	1.44178e-05
PSMC5	CNDP2	0.501975	1.20056e-07
PSMC5	CLCN7	-0.457645	1.91225e-06
PSMC5	CHRNA2	-0.414099	2.03682e-05
PSMC5	CEP192	0.420239	1.4878e-05
PSMC5	CEP170B	-0.450294	2.91777e-06
PSMC5	CEBPA	-0.469701	9.35718e-07
PSMC5	CDYL	0.448528	3.22489e-06
PSMC5	CDK5RAP1	0.496136	1.76836e-07
PSMC5	CD68	-0.475555	6.54806e-07
PSMC5	CCT7	0.633267	2.01261e-12
PSMC5	CCNJ	0.41748	1.71464e-05
PSMC5	CCNB1IP1	0.528304	1.90831e-08
PSMC5	CBR1	0.417849	1.68249e-05
PSMC5	CASP3	0.413367	2.11372e-05
PSMC5	CASP1	0.451005	2.80223e-06
PSMC5	CACNB1	-0.453315	2.45558e-06
PSMC5	CACNA2D3	0.40234	3.65522e-05
PSMC5	CACNA1A	-0.406378	2.99766e-05
PSMC5	C21orf59	0.494385	1.98341e-07
PSMC5	C16orf80	0.464002	1.31626e-06
PSMC5	BTN3A2	0.454857	2.24722e-06
PSMC5	BTN2A1	0.465936	1.17312e-06
PSMC5	BTBD2	-0.558315	1.91901e-09
PSMC5	BTAF1	0.51263	5.8113e-08
PSMC5	BMS1	0.448053	3.31248e-06
PSMC5	ATP10D	0.4056	3.11499e-05
PSMC5	ASRGL1	0.402339	3.65526e-05
PSMC5	ASF1B	-0.437266	6.02581e-06
PSMC5	ASCC1	0.436955	6.12889e-06
PSMC5	ARHGEF6	0.436613	6.2441e-06
PSMC5	ARHGEF1	-0.41122	2.35519e-05
PSMC5	ARHGAP44	-0.456747	2.01457e-06
PSMC5	APOLD1	0.57783	3.79601e-10
PSMC5	ANXA2P2	0.610958	1.87386e-11
PSMC5	ANXA2	0.522274	2.94844e-08
PSMC5	ANAPC1	0.435073	6.78843e-06
PSMC5	AKR7A2	0.411002	2.38106e-05
PSMC5	AIMP2	0.43095	8.47434e-06
PSMC5	ADCY9	-0.424293	1.205e-05
PSMC5	ACVR1B	0.469041	9.73757e-07
PSMC5	ACP1	0.569988	7.37318e-10
PSMC5	ACAA2	0.465222	1.22417e-06
PPP3CA	ZNF771	-0.541345	7.23063e-09
PPP3CA	ZNF652	0.43464	6.94947e-06
PPP3CA	ZNF292	0.572405	6.02024e-10
PPP3CA	ZNF264	0.45261	2.55674e-06
PPP3CA	ZMYND8	0.476799	6.06429e-07
PPP3CA	ZEB2	0.42491	1.16669e-05
PPP3CA	YY1AP1	0.407143	2.8862e-05
PPP3CA	Y16709	0.531931	1.46291e-08
PPP3CA	XRCC4	0.429744	9.03746e-06
PPP3CA	XDH	-0.463399	1.36416e-06
PPP3CA	WWP1	0.56553	1.06716e-09
PPP3CA	WSB2	0.499844	1.38399e-07
PPP3CA	VAT1	-0.402345	3.65432e-05
PPP3CA	UBE4A	0.441303	4.82846e-06
PPP3CA	UBE2D1	0.470393	8.97385e-07
PPP3CA	TSC22D2	0.507848	8.07304e-08
PPP3CA	TRAK2	0.414571	1.98868e-05
PPP3CA	TNKS2	0.441568	4.75817e-06
PPP3CA	TLK1	0.629157	3.07709e-12
PPP3CA	THG1L	0.40779	2.795e-05
PPP3CA	TFAM	0.531056	1.56018e-08
PPP3CA	TEX261	-0.419901	1.51397e-05
PPP3CA	SYDE1	-0.500356	1.33761e-07
PPP3CA	STK4	0.40871	2.67011e-05
PPP3CA	SRSF5	0.411684	2.30094e-05
PPP3CA	SOX4	0.55009	3.68381e-09
PPP3CA	SNRPE	0.50672	8.71724e-08
PPP3CA	SNORA29	0.485936	3.41979e-07
PPP3CA	SLMO2	0.524643	2.48771e-08
PPP3CA	SLC6A13	-0.485995	3.40681e-07
PPP3CA	SLC6A12	-0.405455	3.13737e-05
PPP3CA	SLC10A1	-0.512488	5.86859e-08
PPP3CA	SKP1	0.511984	6.07672e-08
PPP3CA	SERBP1	0.415416	1.90517e-05
PPP3CA	SEMA6A	-0.458762	1.79168e-06
PPP3CA	SECISBP2L	0.573765	5.36711e-10
PPP3CA	SEC31B	-0.405512	3.12844e-05
PPP3CA	SEC23A	0.545776	5.15034e-09
PPP3CA	SEC22B	0.463524	1.35414e-06
PPP3CA	RPS6KA2	-0.439655	5.28729e-06
PPP3CA	RP2	0.514837	4.98458e-08
PPP3CA	RNF13	0.405603	3.1145e-05
PPP3CA	RMND5A	0.451297	2.75586e-06
PPP3CA	RFC5	0.600776	4.90104e-11
PPP3CA	RC3H2	0.509777	7.07483e-08
PPP3CA	RAP2B	0.509734	7.09541e-08
PPP3CA	RAB33B	0.458047	1.86801e-06
PPP3CA	QPCT	0.479218	5.21938e-07
PPP3CA	PTGES2	-0.458717	1.79647e-06
PPP3CA	PMAIP1	0.454853	2.24769e-06
PPP3CA	PFDN4	0.461593	1.51769e-06
PPP3CA	PDCL3	0.489789	2.67235e-07
PPP3CA	PDCD10	0.441898	4.67205e-06
PPP3CA	P2RX6	-0.432946	7.61411e-06
PPP3CA	OARD1	0.401229	3.85836e-05
PPP3CA	NXPH3	-0.420061	1.50154e-05
PPP3CA	NUP54	0.430187	8.82662e-06
PPP3CA	NRP2	-0.452478	2.57612e-06
PPP3CA	NOLC1	0.421143	1.41979e-05
PPP3CA	NGRN	0.421174	1.41752e-05
PPP3CA	MFAP1	0.443497	4.27569e-06
PPP3CA	LYPLA2	-0.463405	1.36371e-06
PPP3CA	LOC732360	0.400947	3.91162e-05
PPP3CA	LOC102724364	0.689312	3.10862e-15
PPP3CA	LOC101060747	-0.434119	7.14786e-06
PPP3CA	LARP4B	0.54547	5.27328e-09
PPP3CA	KRIT1	0.586026	1.86092e-10
PPP3CA	KIDINS220	0.48339	4.01832e-07
PPP3CA	KCNJ2	0.44789	3.34313e-06
PPP3CA	KARS	0.464473	1.27997e-06
PPP3CA	IL1RAPL2	-0.447524	3.41284e-06
PPP3CA	IL19	-0.403465	3.45954e-05
PPP3CA	HSPB11	0.481226	4.60408e-07
PPP3CA	HIRA	0.462747	1.41786e-06
PPP3CA	HIPK1	0.514268	5.18623e-08
PPP3CA	GRK6	-0.406661	2.95591e-05
PPP3CA	GRIP2	-0.478017	5.6239e-07
PPP3CA	GPN3	0.459701	1.69606e-06
PPP3CA	GNAI3	0.413076	2.14505e-05
PPP3CA	GLTSCR2	0.42016	1.49385e-05
PPP3CA	GIT1	-0.412412	2.21812e-05
PPP3CA	FUT6	-0.451345	2.74839e-06
PPP3CA	EZH1	-0.45469	2.26896e-06
PPP3CA	EPS15L1	-0.434628	6.95375e-06
PPP3CA	EMC3	0.417615	1.70278e-05
PPP3CA	E2F3	0.538438	9.00899e-09
PPP3CA	E2F1	-0.43046	8.69905e-06
PPP3CA	DTX2P1-UPK3BP1-PMS2P11	-0.500672	1.30976e-07
PPP3CA	DNAJB14	0.433604	7.34897e-06
PPP3CA	DICER1	0.518777	3.78005e-08
PPP3CA	DDX1	0.469462	9.49309e-07
PPP3CA	CTNNB1	0.498116	1.55202e-07
PPP3CA	CNIH4	0.549322	3.91165e-09
PPP3CA	CLUH	-0.409221	2.60297e-05
PPP3CA	CHP1	0.49864	1.4991e-07
PPP3CA	CDV3	0.47208	8.09984e-07
PPP3CA	BICD2	0.477527	5.79714e-07
PPP3CA	BCL10	0.541546	7.12104e-09
PPP3CA	BBX	0.636381	1.45306e-12
PPP3CA	ATP9B	-0.455285	2.19234e-06
PPP3CA	ATN1	-0.41654	1.7991e-05
PPP3CA	APP	0.555243	2.4534e-09
PPP3CA	ANP32E	0.521242	3.1737e-08
PPP3CA	ALOXE3	-0.433332	7.45775e-06
PPP3CA	ADSS	0.484995	3.63033e-07
PPP3CA	ADAM17	0.433783	7.27832e-06
PPP3CA	ACBD3	0.604731	3.38733e-11
PPP3CA	ABHD14A-ACY1	-0.41836	1.63897e-05
PIK3CG	ZNF586	0.45684	2.00377e-06
PIK3CG	ZFPL1	-0.475992	6.37407e-07
PIK3CG	USP9X	0.446315	3.6528e-06
PIK3CG	TSR3	-0.413141	2.13802e-05
PIK3CG	TMEM50B	0.422911	1.29518e-05
PIK3CG	TIMM10B	0.401574	3.79426e-05
PIK3CG	TFRC	0.431406	8.27003e-06
PIK3CG	TBC1D2	-0.426017	1.10083e-05
PIK3CG	TAOK3	0.429566	9.12323e-06
PIK3CG	SPATA2L	-0.451744	2.68649e-06
PIK3CG	SMC6	0.421869	1.36733e-05
PIK3CG	SF3B1	0.409982	2.50581e-05
PIK3CG	SERBP1	0.439132	5.44121e-06
PIK3CG	SCAF11	0.469581	9.42517e-07
PIK3CG	RUFY3	0.430367	8.74204e-06
PIK3CG	RPS6KA2	-0.400563	3.9852e-05
PIK3CG	PTP4A1	0.424552	1.18881e-05
PIK3CG	PLCB3	-0.432414	7.83509e-06
PIK3CG	PEX19	0.416952	1.76159e-05
PIK3CG	MAP3K1	0.545479	5.26946e-09
PIK3CG	KLF7	0.422155	1.34714e-05
PIK3CG	HAMP	-0.400128	4.07017e-05
PIK3CG	GNL1	-0.468299	1.01824e-06
PIK3CG	GABPA	0.414853	1.96039e-05
PIK3CG	F7	-0.423301	1.26913e-05
PIK3CG	ERGIC2	0.455924	2.11292e-06
PIK3CG	ELF1	0.488056	2.98694e-07
PIK3CG	DMTF1	0.438444	5.6502e-06
PIK3CG	DDX54	-0.529693	1.72422e-08
PIK3CG	CUL2	0.429507	9.15201e-06
PIK3CG	CNOT1	0.471925	8.17668e-07
PIK3CG	CHD9	0.429147	9.32889e-06
PIK3CG	CBX6	-0.404565	3.27775e-05
PIK3CG	ARMCX3	0.457408	1.93867e-06
PIK3CG	ADORA1	-0.450715	2.8488e-06
PGLYRP1	ZCCHC6	-0.400298	4.03673e-05
PGLYRP1	VPS39	0.450333	2.91135e-06
PGLYRP1	VAT1	0.465367	1.21361e-06
PGLYRP1	URGCP	0.429906	8.95979e-06
PGLYRP1	TXNIP	-0.417394	1.72222e-05
PGLYRP1	TSSC4	0.455131	2.21192e-06
PGLYRP1	TSC2	0.400374	4.02195e-05
PGLYRP1	TRAM1	-0.423745	1.24002e-05
PGLYRP1	TMEM50B	-0.431177	8.37211e-06
PGLYRP1	THOC1	-0.430131	8.85287e-06
PGLYRP1	THG1L	-0.412693	2.18689e-05
PGLYRP1	TBC1D2	0.41825	1.64827e-05
PGLYRP1	TBC1D10B	0.425456	1.13373e-05
PGLYRP1	STARD7	-0.42088	1.43924e-05
PGLYRP1	ST6GALNAC4	0.425189	1.14976e-05
PGLYRP1	SOCS3	0.417858	1.68174e-05
PGLYRP1	SNX5	-0.412358	2.22416e-05
PGLYRP1	SLC2A5	0.527112	2.08106e-08
PGLYRP1	SFTPC	0.404758	3.24687e-05
PGLYRP1	SERBP1	-0.401146	3.87408e-05
PGLYRP1	SCMH1	0.425881	1.10871e-05
PGLYRP1	RPS6KA2	0.411101	2.36929e-05
PGLYRP1	RPL23	-0.442807	4.44263e-06
PGLYRP1	RNF13	-0.421462	1.39652e-05
PGLYRP1	RNASE6	-0.521034	3.22117e-08
PGLYRP1	RIPK2	-0.438289	5.69826e-06
PGLYRP1	RBM38	0.464196	1.30123e-06
PGLYRP1	RBBP4	-0.42358	1.2508e-05
PGLYRP1	PPP1CC	-0.402517	3.62375e-05
PGLYRP1	PIK3R4	-0.458905	1.77687e-06
PGLYRP1	PDLIM7	0.464536	1.2752e-06
PGLYRP1	PDCL3	-0.432471	7.81117e-06
PGLYRP1	NOLC1	-0.417127	1.74587e-05
PGLYRP1	NCBP1	-0.404499	3.28846e-05
PGLYRP1	NBEAL2	0.436328	6.34143e-06
PGLYRP1	MRPL42	-0.475871	6.42192e-07
PGLYRP1	MMP24-AS1	0.44842	3.24472e-06
PGLYRP1	MIR6125	-0.428083	9.87063e-06
PGLYRP1	MIR4800	0.46006	1.66073e-06
PGLYRP1	MFSD10	0.542548	6.59752e-09
PGLYRP1	MAP3K1	-0.403946	3.37897e-05
PGLYRP1	LTF	0.789547	0
PGLYRP1	LIMK2	0.453833	2.3836e-06
PGLYRP1	LCN2	0.869124	0
PGLYRP1	IST1	-0.412796	2.17554e-05
PGLYRP1	HSPA9	-0.483241	4.05628e-07
PGLYRP1	HP	0.479318	5.18713e-07
PGLYRP1	HNRNPA1	-0.484884	3.65605e-07
PGLYRP1	HLA-DQB1	-0.443468	4.28254e-06
PGLYRP1	HLA-DPB1	-0.400629	3.97244e-05
PGLYRP1	H6PD	0.401926	3.72971e-05
PGLYRP1	GGPS1	-0.520631	3.31488e-08
PGLYRP1	GDI2	-0.4063	3.00913e-05
PGLYRP1	GCLM	0.503986	1.04893e-07
PGLYRP1	FUBP1	-0.451285	2.75787e-06
PGLYRP1	FAM89B	0.410279	2.46891e-05
PGLYRP1	FAM49A	-0.46819	1.02496e-06
PGLYRP1	ENOPH1	-0.444574	4.02665e-06
PGLYRP1	ELANE	0.777614	0
PGLYRP1	DTX2	0.40399	3.37159e-05
PGLYRP1	DPP8	-0.423967	1.22575e-05
PGLYRP1	DDX18	-0.48667	3.26348e-07
PGLYRP1	CSNK1A1	-0.535475	1.12482e-08
PGLYRP1	CEBPE	0.670101	3.33067e-14
PGLYRP1	CASP1	-0.475077	6.74345e-07
PGLYRP1	CARHSP1	0.421029	1.42821e-05
PGLYRP1	CAMP	0.83673	0
PGLYRP1	CACNA2D3	-0.41115	2.36347e-05
PGLYRP1	BPI	0.783819	0
PGLYRP1	ATP2A3	0.426594	1.06786e-05
PGLYRP1	AKR7A2	-0.467103	1.09408e-06
PGLYRP1	AGPAT2	0.433056	7.56917e-06
PGLYRP1	ACTR2	-0.416757	1.77922e-05
PGLYRP1	ABCE1	-0.46702	1.09948e-06
IL17RA	ZZEF1	0.47483	6.84633e-07
IL17RA	ZNF85	-0.431821	8.08799e-06
IL17RA	ZNF33B	-0.462607	1.42961e-06
IL17RA	ZFPL1	0.477505	5.80537e-07
IL17RA	ZFP36	0.453477	2.43291e-06
IL17RA	ZFC3H1	-0.513386	5.51442e-08
IL17RA	ZCCHC6	-0.581644	2.73117e-10
IL17RA	ZBED5	-0.52242	2.91791e-08
IL17RA	YIPF6	-0.462951	1.40082e-06
IL17RA	YARS	-0.440135	5.14945e-06
IL17RA	XRCC4	-0.563398	1.27104e-09
IL17RA	WIPI2	0.441851	4.68437e-06
IL17RA	WDTC1	0.628036	3.45102e-12
IL17RA	WDR6	0.427141	1.03748e-05
IL17RA	VPS9D1	0.40189	3.7363e-05
IL17RA	VPS39	0.657288	1.47438e-13
IL17RA	VAT1	0.565882	1.03662e-09
IL17RA	VAMP4	-0.453892	2.37549e-06
IL17RA	URGCP	0.432052	7.9888e-06
IL17RA	UBTF	0.562032	1.42091e-09
IL17RA	UBE4A	-0.515132	4.88323e-08
IL17RA	UBE2N	-0.532712	1.38096e-08
IL17RA	UBA1	0.714405	0
IL17RA	U2AF2	0.521109	3.20394e-08
IL17RA	TYMP	0.605357	3.19369e-11
IL17RA	TUBGCP2	0.581795	2.6954e-10
IL17RA	TTC13	-0.498922	1.47134e-07
IL17RA	TSR3	0.464097	1.3089e-06
IL17RA	TSC22D4	0.42269	1.31017e-05
IL17RA	TSC2	0.673286	2.26485e-14
IL17RA	TRIM52	-0.528743	1.84829e-08
IL17RA	TRIM28	0.665152	5.9508e-14
IL17RA	TRIM25	0.428479	9.66577e-06
IL17RA	TRAK2	-0.484205	3.81672e-07
IL17RA	TPM4	0.615611	1.19385e-11
IL17RA	TOPBP1	-0.430675	8.59976e-06
IL17RA	TOLLIP	0.50892	7.50249e-08
IL17RA	TNIP1	0.610568	1.94551e-11
IL17RA	TMUB2	0.632583	2.16094e-12
IL17RA	TMEM8A	0.587055	1.69923e-10
IL17RA	TMEM50B	-0.626089	4.2073e-12
IL17RA	TMEM230	-0.493694	2.07498e-07
IL17RA	TK2	0.524671	2.48285e-08
IL17RA	TIA1	-0.562139	1.40853e-09
IL17RA	THOC1	-0.476606	6.13717e-07
IL17RA	THG1L	-0.43489	6.85602e-06
IL17RA	TBC1D2	0.464287	1.29416e-06
IL17RA	TBC1D10B	0.635827	1.5401e-12
IL17RA	TAGLN2	0.520553	3.33312e-08
IL17RA	SUPT7L	-0.462719	1.4202e-06
IL17RA	STXBP2	0.736264	0
IL17RA	STX7	-0.50436	1.02281e-07
IL17RA	STARD8	0.414591	1.98672e-05
IL17RA	STARD3	0.486714	3.25444e-07
IL17RA	ST6GALNAC4	0.537951	9.34549e-09
IL17RA	SSR4	-0.460259	1.64145e-06
IL17RA	SRSF5	-0.59799	6.33875e-11
IL17RA	SRPK2	-0.418729	1.60818e-05
IL17RA	SRGN	-0.407805	2.79292e-05
IL17RA	SREBF2	0.508111	7.92949e-08
IL17RA	SRC	0.560418	1.61968e-09
IL17RA	SPINT1	0.626356	4.09495e-12
IL17RA	SOCS3	0.407113	2.8905e-05
IL17RA	SNRPA1	-0.446793	3.5561e-06
IL17RA	SMARCD3	0.621159	6.90581e-12
IL17RA	SLC4A2	0.687346	3.9968e-15
IL17RA	SLC25A36	-0.440369	5.08354e-06
IL17RA	SLC25A14	-0.405864	3.07466e-05
IL17RA	SLC25A11	0.567868	8.79663e-10
IL17RA	SIPA1	0.554938	2.51366e-09
IL17RA	SH3YL1	-0.421066	1.42549e-05
IL17RA	SH3GLB2	0.681838	7.99361e-15
IL17RA	SH3BGRL3	0.624045	5.17253e-12
IL17RA	SH2B2	0.692289	2.22045e-15
IL17RA	SGSH	0.529394	1.76244e-08
IL17RA	SF3B4	0.682904	6.88338e-15
IL17RA	SF3B1	-0.476601	6.13894e-07
IL17RA	SERBP1	-0.544273	5.78134e-09
IL17RA	SECTM1	0.542123	6.81478e-09
IL17RA	SCAMP2	0.665682	5.59552e-14
IL17RA	SAP18	-0.592077	1.08539e-10
IL17RA	SAP130	-0.488363	2.92878e-07
IL17RA	S100A11P1	0.571168	6.67969e-10
IL17RA	S100A11	0.648073	4.13225e-13
IL17RA	RTCB	-0.509741	7.09198e-08
IL17RA	RPS6KB1	-0.43102	8.44245e-06
IL17RA	RPS2	-0.455572	2.15638e-06
IL17RA	RPRD1A	-0.458679	1.80038e-06
IL17RA	RPL23	-0.528663	1.85905e-08
IL17RA	RPL15	-0.540317	7.81689e-09
IL17RA	RPL12	-0.447607	3.39699e-06
IL17RA	RNFT1	-0.542908	6.41836e-09
IL17RA	RNF40	0.655073	1.89626e-13
IL17RA	RNF13	-0.543137	6.30724e-09
IL17RA	RIPK2	-0.579608	3.25774e-10
IL17RA	RIC8B	-0.429203	9.30099e-06
IL17RA	RHOG	0.641999	7.99361e-13
IL17RA	RHBDF2	0.640493	9.39471e-13
IL17RA	RGS14	0.616858	1.05664e-11
IL17RA	RFC4	-0.472828	7.73905e-07
IL17RA	RENBP	0.553942	2.72043e-09
IL17RA	RBM38	0.466986	1.10176e-06
IL17RA	RBM25	-0.494331	1.99049e-07
IL17RA	RARS	-0.582233	2.59473e-10
IL17RA	RANGAP1	0.508699	7.61706e-08
IL17RA	RANBP1	-0.459943	1.67213e-06
IL17RA	RAN	-0.469861	9.26729e-07
IL17RA	RAB8B	-0.411321	2.34326e-05
IL17RA	RAB1B	0.419241	1.56641e-05
IL17RA	PTPN4	-0.5199	3.49134e-08
IL17RA	PTGIR	0.482538	4.23983e-07
IL17RA	PTGES2	0.44432	4.08407e-06
IL17RA	PTCD3	-0.413697	2.07878e-05
IL17RA	PSMD3	0.597107	6.87368e-11
IL17RA	PSMB4	-0.466802	1.11392e-06
IL17RA	PSMA7	-0.538745	8.80323e-09
IL17RA	PRKAA1	-0.537483	9.67986e-09
IL17RA	PPWD1	-0.637631	1.27365e-12
IL17RA	PPP2R4	0.562119	1.41087e-09
IL17RA	PPP1R15A	0.609245	2.20823e-11
IL17RA	PPP1CC	-0.519638	3.55678e-08
IL17RA	PPIH	-0.443735	4.21937e-06
IL17RA	PPIG	-0.507403	8.32164e-08
IL17RA	POR	0.622893	5.80691e-12
IL17RA	POLDIP2	0.490282	2.58883e-07
IL17RA	PNRC1	0.451988	2.64937e-06
IL17RA	PNISR	-0.483106	4.09102e-07
IL17RA	PLIN2	-0.428134	9.84387e-06
IL17RA	PLEC	0.714642	0
IL17RA	PKN1	0.65827	1.31894e-13
IL17RA	PIK3R4	-0.475215	6.68625e-07
IL17RA	PIAS1	-0.448002	3.32213e-06
IL17RA	PEX3	-0.43921	5.41793e-06
IL17RA	PDLIM7	0.618446	9.03722e-12
IL17RA	PDLIM2	0.485304	3.55983e-07
IL17RA	PDCL3	-0.51925	3.65584e-08
IL17RA	PDCD10	-0.480803	4.72757e-07
IL17RA	PCMT1	-0.49004	2.62948e-07
IL17RA	PAXBP1	-0.409835	2.52436e-05
IL17RA	PARP8	-0.474114	7.15363e-07
IL17RA	ORC3	-0.604178	3.56799e-11
IL17RA	ORAI2	0.576948	4.0941e-10
IL17RA	OGT	-0.447802	3.35975e-06
IL17RA	OARD1	-0.407517	2.8332e-05
IL17RA	NXT2	-0.502464	1.16192e-07
IL17RA	NUP54	-0.523006	2.79818e-08
IL17RA	NUDT9	-0.42467	1.18145e-05
IL17RA	NUDT21	-0.56534	1.08395e-09
IL17RA	NR1D1	0.416687	1.78564e-05
IL17RA	NOP16	-0.412702	2.18589e-05
IL17RA	NOLC1	-0.481552	4.51104e-07
IL17RA	NOL12	0.504583	1.0075e-07
IL17RA	NOC3L	-0.507626	8.1962e-08
IL17RA	NME4	0.526581	2.16278e-08
IL17RA	NHEJ1	-0.46876	9.90372e-07
IL17RA	NFKBIA	0.68034	9.54792e-15
IL17RA	NFKB2	0.659316	1.17018e-13
IL17RA	NFE2	0.561954	1.42996e-09
IL17RA	NELFB	0.582101	2.62477e-10
IL17RA	NDUFB8	-0.406158	3.03039e-05
IL17RA	NDUFA7	-0.415805	1.86779e-05
IL17RA	NBEAL2	0.634205	1.82521e-12
IL17RA	NASP	-0.439037	5.46953e-06
IL17RA	NARS2	-0.443199	4.3471e-06
IL17RA	MYO18A	0.552172	3.12863e-09
IL17RA	MYH9	0.658863	1.23457e-13
IL17RA	MTIF2	-0.493602	2.08735e-07
IL17RA	MRPL42	-0.573568	5.45728e-10
IL17RA	MRPL39	-0.414388	2.00724e-05
IL17RA	MRPL22	-0.4464	3.63539e-06
IL17RA	MPHOSPH10	-0.511867	6.12608e-08
IL17RA	MMP24-AS1	0.469289	9.59289e-07
IL17RA	MLF2	0.64957	3.50386e-13
IL17RA	MIR4800	0.526008	2.25443e-08
IL17RA	MIR4315-1	0.436252	6.36776e-06
IL17RA	MIR1304	-0.445488	3.82616e-06
IL17RA	MIOS	-0.414569	1.98889e-05
IL17RA	MINK1	0.583064	2.4133e-10
IL17RA	MGAT4B	0.623086	5.69544e-12
IL17RA	MGAT1	0.693395	1.77636e-15
IL17RA	MFSD10	0.577716	3.83326e-10
IL17RA	MFAP3	-0.418876	1.59607e-05
IL17RA	MFAP1	-0.432081	7.97629e-06
IL17RA	MEPCE	0.423904	1.22979e-05
IL17RA	MED27	-0.475016	6.76847e-07
IL17RA	MED15	0.633226	2.02105e-12
IL17RA	MCRS1	0.583132	2.39897e-10
IL17RA	MAZ	0.671073	2.95319e-14
IL17RA	MAP3K7	-0.443075	4.377e-06
IL17RA	MAP1S	0.577952	3.75646e-10
IL17RA	MAN1B1	0.444659	4.00748e-06
IL17RA	LYPLA2	0.484665	3.70704e-07
IL17RA	LUC7L3	-0.514144	5.23126e-08
IL17RA	LRMP	-0.410516	2.43975e-05
IL17RA	LPIN1	-0.446509	3.61323e-06
IL17RA	LOC102725198	0.588119	1.54634e-10
IL17RA	LOC101928189	-0.519956	3.47754e-08
IL17RA	LOC100506248	-0.408757	2.66387e-05
IL17RA	LMO2	0.42807	9.87742e-06
IL17RA	LMBR1L	0.534109	1.24522e-08
IL17RA	LIMK2	0.515344	4.81133e-08
IL17RA	LAIR1	0.44929	3.0889e-06
IL17RA	KRBOX4	-0.460543	1.61439e-06
IL17RA	KMO	-0.404005	3.36923e-05
IL17RA	KLF2	0.454726	2.26419e-06
IL17RA	KIAA1551	-0.516243	4.51802e-08
IL17RA	KIAA0930	0.448975	3.14436e-06
IL17RA	KIAA0907	-0.436088	6.42474e-06
IL17RA	KIAA0100	0.483202	4.06631e-07
IL17RA	KDM6B	0.584978	2.04088e-10
IL17RA	KDM2A	0.575922	4.46893e-10
IL17RA	KARS	-0.636402	1.44973e-12
IL17RA	JUND	0.631738	2.35878e-12
IL17RA	JUNB	0.628074	3.43769e-12
IL17RA	IVNS1ABP	-0.420163	1.49361e-05
IL17RA	ITPKB	0.481002	4.66914e-07
IL17RA	ITGB3BP	-0.400779	3.94363e-05
IL17RA	ITGAL	0.640066	9.83214e-13
IL17RA	ISG20L2	0.492581	2.23088e-07
IL17RA	IPO5	-0.424414	1.19742e-05
IL17RA	INTS8	-0.570515	7.05556e-10
IL17RA	INTS5	0.520042	3.45639e-08
IL17RA	IFRD1	-0.512945	5.68566e-08
IL17RA	IDS	0.422097	1.35121e-05
IL17RA	IDE	-0.404963	3.21432e-05
IL17RA	HSPA14	-0.557734	2.01067e-09
IL17RA	HPGD	-0.424053	1.22025e-05
IL17RA	HOMER3	0.538993	8.63967e-09
IL17RA	HNRNPUL1	0.493084	2.15902e-07
IL17RA	HNRNPD	-0.451617	2.70616e-06
IL17RA	HNRNPC	-0.444061	4.14347e-06
IL17RA	HNRNPA3	-0.426303	1.08434e-05
IL17RA	HNRNPA1P3	-0.483233	4.05821e-07
IL17RA	HNRNPA1	-0.445662	3.78903e-06
IL17RA	HK3	0.583765	2.26986e-10
IL17RA	HGS	0.68507	5.32907e-15
IL17RA	HDLBP	0.574796	4.91791e-10
IL17RA	HDGF	0.55553	2.39796e-09
IL17RA	H6PD	0.45188	2.66579e-06
IL17RA	GTPBP1	0.430264	8.79036e-06
IL17RA	GTF2F1	0.417866	1.68107e-05
IL17RA	GSN	0.468217	1.02327e-06
IL17RA	GRK6	0.479129	5.24841e-07
IL17RA	GRINA	0.676497	1.53211e-14
IL17RA	GNAI3	-0.470439	8.94855e-07
IL17RA	GLT8D1	-0.443969	4.16466e-06
IL17RA	GLG1	0.520521	3.34075e-08
IL17RA	GGPS1	-0.559501	1.74434e-09
IL17RA	GALK2	-0.555191	2.46364e-09
IL17RA	GABPA	-0.560628	1.59239e-09
IL17RA	FXYD5	0.672019	2.62013e-14
IL17RA	FRAT2	0.420092	1.49911e-05
IL17RA	FLOT2	0.692943	1.77636e-15
IL17RA	FLNA	0.752848	0
IL17RA	FH	-0.515478	4.76651e-08
IL17RA	FASTKD1	-0.51389	5.32442e-08
IL17RA	FAM89B	0.697339	1.11022e-15
IL17RA	FAM46A	-0.425688	1.11998e-05
IL17RA	FAM35A	-0.588893	1.44344e-10
IL17RA	FAM175B	-0.43398	7.20145e-06
IL17RA	FAM162A	-0.494365	1.98603e-07
IL17RA	FAM111A	-0.415469	1.90002e-05
IL17RA	EXOC3	0.582594	2.51432e-10
IL17RA	ERCC5	-0.483557	3.97618e-07
IL17RA	EPHX1	0.591805	1.11227e-10
IL17RA	ENTPD4	-0.461981	1.48343e-06
IL17RA	ENTPD1	-0.413052	2.14766e-05
IL17RA	ENOPH1	-0.524323	2.54571e-08
IL17RA	EMC3	-0.480116	4.93498e-07
IL17RA	ELP4	-0.477184	5.92171e-07
IL17RA	ELF1	-0.528185	1.92492e-08
IL17RA	EIF5	-0.453308	2.45661e-06
IL17RA	EIF4G1	0.579708	3.22958e-10
IL17RA	EEF2	0.404296	3.32145e-05
IL17RA	EEF1B2	-0.470139	9.1124e-07
IL17RA	ECE1	0.437371	5.99145e-06
IL17RA	DTX2	0.473756	7.31255e-07
IL17RA	DROSHA	-0.46099	1.57254e-06
IL17RA	DPP8	-0.450416	2.89764e-06
IL17RA	DMTF1	-0.52793	1.96105e-08
IL17RA	DHX15	-0.588283	1.52392e-10
IL17RA	DGUOK	-0.510949	6.5267e-08
IL17RA	DDX21	-0.519944	3.4804e-08
IL17RA	DDX18	-0.438511	5.62951e-06
IL17RA	DDX1	-0.44499	3.93415e-06
IL17RA	DDA1	0.437116	6.07531e-06
IL17RA	DCUN1D4	-0.439862	5.22735e-06
IL17RA	DAXX	0.456897	1.99712e-06
IL17RA	DAP3	-0.540224	7.87213e-09
IL17RA	CUL2	-0.46467	1.26508e-06
IL17RA	CTSD	0.686388	4.44089e-15
IL17RA	CTDSP1	0.648032	4.15223e-13
IL17RA	CTBP1	0.470631	8.845e-07
IL17RA	CSTF1	-0.448646	3.20341e-06
IL17RA	CSNK1A1	-0.464552	1.27398e-06
IL17RA	CROCCP2	-0.413121	2.14021e-05
IL17RA	CPNE7	0.449638	3.02853e-06
IL17RA	COX7C	-0.51663	4.39689e-08
IL17RA	COPA	0.435404	6.66779e-06
IL17RA	COMMD10	-0.486694	3.25856e-07
IL17RA	CLK4	-0.537327	9.79335e-09
IL17RA	CLIC2	-0.435679	6.56921e-06
IL17RA	CLDND1	-0.46801	1.03607e-06
IL17RA	CLCN7	0.592378	1.05635e-10
IL17RA	CKAP4	0.445416	3.84156e-06
IL17RA	CHMP1A	0.539092	8.57593e-09
IL17RA	CHEK2	-0.403885	3.38908e-05
IL17RA	CEP192	-0.523561	2.68887e-08
IL17RA	CEBPA	0.638933	1.10933e-12
IL17RA	CDYL	-0.605036	3.2917e-11
IL17RA	CDV3	-0.4632	1.38037e-06
IL17RA	CDKN2D	0.474375	7.04015e-07
IL17RA	CDC34	0.535053	1.16077e-08
IL17RA	CD68	0.55638	2.24081e-09
IL17RA	CD37	0.666732	4.92939e-14
IL17RA	CD2BP2	0.446471	3.62095e-06
IL17RA	CD1C	-0.464157	1.3042e-06
IL17RA	CCNB1IP1	-0.483487	3.99377e-07
IL17RA	CCDC28A	-0.426042	1.09935e-05
IL17RA	CASP3	-0.464037	1.31351e-06
IL17RA	CASP1	-0.51228	5.95389e-08
IL17RA	CANT1	0.494562	1.96055e-07
IL17RA	CACNA2D3	-0.465558	1.19993e-06
IL17RA	C16orf80	-0.517838	4.03914e-08
IL17RA	BTBD2	0.622019	6.3376e-12
IL17RA	BTAF1	-0.450464	2.88975e-06
IL17RA	BSG	0.624598	4.89209e-12
IL17RA	BLOC1S1	0.468062	1.03289e-06
IL17RA	BCL7B	0.554373	2.62898e-09
IL17RA	BCL2L1	0.414673	1.97842e-05
IL17RA	BANF1	0.483657	3.9511e-07
IL17RA	ATP5L	-0.506775	8.68488e-08
IL17RA	ATP5D	0.608286	2.41973e-11
IL17RA	ATP2A3	0.464323	1.29141e-06
IL17RA	ATP10D	-0.403335	3.48162e-05
IL17RA	ASF1B	0.422808	1.30217e-05
IL17RA	ARMCX3	-0.42304	1.28651e-05
IL17RA	ARHGEF6	-0.439981	5.19346e-06
IL17RA	ARHGEF1	0.603462	3.81601e-11
IL17RA	ARF5	0.547756	4.41861e-09
IL17RA	APOLD1	-0.611537	1.77236e-11
IL17RA	ANXA2P2	-0.45499	2.23006e-06
IL17RA	ANXA2	-0.423917	1.22898e-05
IL17RA	ALDH1A1	-0.410138	2.48639e-05
IL17RA	AKR7A2	-0.48111	4.63777e-07
IL17RA	AIMP2	-0.494602	1.95552e-07
IL17RA	AIMP1	-0.61129	1.81499e-11
IL17RA	AGPAT3	0.490368	2.57445e-07
IL17RA	AGPAT2	0.572641	5.90167e-10
IL17RA	AGER	0.456086	2.09321e-06
IL17RA	AGA	-0.453888	2.37615e-06
IL17RA	ADAM15	0.568669	8.23062e-10
IL17RA	ACTR2	-0.494706	1.94219e-07
IL17RA	ACTA2	0.425107	1.1547e-05
IL17RA	ACP1	-0.557825	1.99615e-09
IL17RA	ABR	0.561077	1.53549e-09
IL17RA	ABL1	0.442946	4.40855e-06
IL17RA	ABCE1	-0.496285	1.75113e-07
IL17RA	ABCA7	0.509968	6.98254e-08
IFNAR1	ZNF85	0.414992	1.94669e-05
IFNAR1	TIMM10B	0.439621	5.29717e-06
IFNAR1	SERBP1	0.40113	3.87706e-05
IFNAR1	SAP130	0.461552	1.52139e-06
IFNAR1	RARS	0.430785	8.54932e-06
IFNAR1	PSMB4	0.405732	3.09468e-05
IFNAR1	MAP3K4	0.436669	6.2249e-06
IFNAR1	LMAN2L	0.422382	1.33133e-05
IFNAR1	KMO	0.403429	3.46568e-05
IFNAR1	FH	0.429922	8.952e-06
IFNAR1	EDAR	-0.414834	1.96237e-05
IFNAR1	CLCF1	-0.400552	3.98735e-05
HLA-DQA1	RAB8A	0.426429	1.0772e-05
HLA-DQA1	PSMB4	0.410071	2.49473e-05
HLA-DQA1	PALM	-0.445753	3.76982e-06
HLA-DQA1	NPC1	0.433283	7.47708e-06
HLA-DQA1	HLA-DRB6	0.600131	5.20304e-11
HLA-DQA1	HLA-DPB1	0.470028	9.1741e-07
HLA-DQA1	FAM60A	0.440933	4.92802e-06
HLA-DQA1	EIF4A3	0.419722	1.52805e-05
HLA-DMB	VSIG4	0.466599	1.1276e-06
HLA-DMB	TMEM230	0.41089	2.39446e-05
HLA-DMB	TCN2	0.472549	7.87203e-07
HLA-DMB	STARD7	0.429396	9.20625e-06
HLA-DMB	SSR4	0.493903	2.04677e-07
HLA-DMB	SRSF8	0.430638	8.61669e-06
HLA-DMB	SPATA2L	-0.417765	1.68974e-05
HLA-DMB	SNX5	0.458928	1.77449e-06
HLA-DMB	SNX1	0.410294	2.46707e-05
HLA-DMB	SNRPA1	0.431279	8.32634e-06
HLA-DMB	SDHA	0.433391	7.43375e-06
HLA-DMB	RTCB	0.46566	1.19261e-06
HLA-DMB	RPS2	0.433232	7.49765e-06
HLA-DMB	RPLP0	0.470721	8.79707e-07
HLA-DMB	RPL12	0.426741	1.0596e-05
HLA-DMB	RPL10	0.400788	3.94193e-05
HLA-DMB	RIPK2	0.446482	3.61877e-06
HLA-DMB	PTAFR	0.410573	2.43279e-05
HLA-DMB	PSMB4	0.484412	3.76708e-07
HLA-DMB	POLR2F	0.432786	7.67998e-06
HLA-DMB	POLB	0.422115	1.34996e-05
HLA-DMB	POGLUT1	0.427011	1.04461e-05
HLA-DMB	PARVA	-0.492324	2.26843e-07
HLA-DMB	OSGEP	0.416118	1.83822e-05
HLA-DMB	NPRL2	0.409919	2.51372e-05
HLA-DMB	NOP16	0.52218	2.96831e-08
HLA-DMB	NDUFB8	0.408607	2.68382e-05
HLA-DMB	MYLIP	0.426895	1.05103e-05
HLA-DMB	MRPS18B	0.416528	1.80012e-05
HLA-DMB	MAP3K7	0.436651	6.23101e-06
HLA-DMB	LST1	0.463962	1.31941e-06
HLA-DMB	LOC100506248	0.464443	1.28229e-06
HLA-DMB	LCN2	-0.440162	5.14182e-06
HLA-DMB	IST1	0.483494	3.99212e-07
HLA-DMB	IRF8	0.462053	1.47713e-06
HLA-DMB	IMP3	0.593963	9.15337e-11
HLA-DMB	HSPA9	0.430837	8.52553e-06
HLA-DMB	HNRNPC	0.431228	8.34917e-06
HLA-DMB	HLA-DRB6	0.514256	5.19065e-08
HLA-DMB	HLA-DQB1	0.514798	4.99845e-08
HLA-DMB	HLA-DPB1	0.580422	3.03631e-10
HLA-DMB	GSAP	0.438016	5.78399e-06
HLA-DMB	GLT8D1	0.405965	3.05943e-05
HLA-DMB	GGPS1	0.463707	1.33951e-06
HLA-DMB	FTSJ2	0.40592	3.06618e-05
HLA-DMB	FOXO3	0.443395	4.29988e-06
HLA-DMB	FCGR2C	0.437852	5.83603e-06
HLA-DMB	FAM111A	0.452117	2.62999e-06
HLA-DMB	F5	-0.434102	7.15418e-06
HLA-DMB	EIF4A3	0.467945	1.04017e-06
HLA-DMB	ECE1	-0.410433	2.44995e-05
HLA-DMB	DPP8	0.450475	2.88788e-06
HLA-DMB	DDX18	0.437635	5.90576e-06
HLA-DMB	DDB2	0.500165	1.35478e-07
HLA-DMB	DCTD	0.438598	5.60267e-06
HLA-DMB	CD1C	0.44591	3.73671e-06
HLA-DMB	CBR1	0.429771	9.0241e-06
HLA-DMB	CASP1	0.454064	2.35212e-06
HLA-DMB	CASC3	0.416585	1.79492e-05
HLA-DMB	CAMP	-0.445614	3.79913e-06
HLA-DMB	CACNA2D3	0.41078	2.40773e-05
HLA-DMB	C1orf56	-0.434333	7.06564e-06
HLA-DMB	BTN3A2	0.424454	1.19489e-05
HLA-DMB	AOAH	0.440295	5.10443e-06
HLA-DMB	ACTN1	-0.460515	1.61702e-06
GZMB	TSPAN13	0.729893	0
GZMB	TNFRSF21	0.587242	1.67131e-10
GZMB	TCL1A	0.462854	1.40887e-06
GZMB	SERPINF1	0.730243	0
GZMB	RAB11FIP3	-0.420418	1.47412e-05
GZMB	P2RY14	0.613377	1.48366e-11
GZMB	NPC1	0.597666	6.5304e-11
GZMB	MTMR1	0.412897	2.16447e-05
GZMB	LILRA4	0.728362	0
GZMB	LAMP5	0.464834	1.25281e-06
GZMB	IRF8	0.635237	1.63847e-12
GZMB	CLIC3	0.757257	0
GZMB	ARMC4	-0.462083	1.47451e-06
GZMB	ARL4C	0.425737	1.11713e-05
CD244	ZNF211	0.411628	2.30736e-05
CD244	YIPF2	-0.417781	1.68837e-05
CD244	TXNIP	0.406247	3.01699e-05
CD244	SNX6	0.490889	2.48931e-07
CD244	SLC2A5	-0.45079	2.83662e-06
CD244	SFTPC	-0.475993	6.37374e-07
CD244	SCNM1	0.462735	1.41881e-06
CD244	RPS6KA2	-0.543435	6.16521e-09
CD244	RNASE6	0.400399	4.01704e-05
CD244	RALB	0.5375	9.66753e-09
CD244	PTP4A2	0.430086	8.87388e-06
CD244	PIK3R4	0.445451	3.83412e-06
CD244	PHLDA1	-0.403146	3.514e-05
CD244	PARVA	-0.434232	7.10433e-06
CD244	NR1D1	-0.419986	1.50733e-05
CD244	NIT1	0.40258	3.61254e-05
CD244	NGRN	0.420152	1.49448e-05
CD244	NCAN	-0.410261	2.47115e-05
CD244	MBD1	0.4075	2.83558e-05
CD244	MAP3K7	0.452661	2.54935e-06
CD244	JUN	-0.424392	1.19878e-05
CD244	IST1	0.536332	1.0551e-08
CD244	IMP3	0.426229	1.08856e-05
CD244	GIT2	0.453243	2.46571e-06
CD244	GGPS1	0.410723	2.41456e-05
CD244	FABP5	-0.40001	4.09362e-05
CD244	DPP8	0.439139	5.43917e-06
CD244	CSF2RB	0.406155	3.03076e-05
CD244	CPM	-0.426066	1.09794e-05
CD244	CEBPE	-0.400429	4.01127e-05
CD244	CCNJ	0.409034	2.62727e-05
CD244	CACNA2D3	0.476141	6.31581e-07
CD244	C2orf68	0.414553	1.99054e-05
CD244	ARHGEF6	0.414408	2.00521e-05
CD244	ARHGAP25	0.425408	1.13663e-05
CD244	APOE	-0.405473	3.13447e-05
CD244	AOAH	0.435376	6.67779e-06
CCL3	ZFP36L1	0.417898	1.67826e-05
CCL3	ZFP36	0.666809	4.88498e-14
CCL3	TRIB1	0.491065	2.4612e-07
CCL3	SOCS3	0.405927	3.06513e-05
CCL3	RUFY2	-0.433133	7.53787e-06
CCL3	PPP1R15A	0.433737	7.29676e-06
CCL3	PMAIP1	0.581163	2.84764e-10
CCL3	KLF2	0.400719	3.95516e-05
CCL3	JUNB	0.554445	2.61395e-09
CCL3	JUN	0.429573	9.12006e-06
CCL3	IER2	0.645506	5.47118e-13
CCL3	FOSB	0.484779	3.68041e-07
CCL3	FOS	0.647103	4.59632e-13
CCL3	EGR3	0.425383	1.13809e-05
CCL3	EGR2	0.638265	1.1906e-12
CCL3	EGR1	0.592711	1.02509e-10
CCL3	BTG2	0.734045	0
C5AR1	ZZEF1	0.540159	7.91122e-09
C5AR1	ZSWIM8	0.501778	1.21655e-07
C5AR1	ZFP36	0.433329	7.45865e-06
C5AR1	ZCCHC6	-0.565104	1.10519e-09
C5AR1	ZBED5	-0.476549	6.15874e-07
C5AR1	YIPF6	-0.410955	2.3867e-05
C5AR1	YARS	-0.46451	1.27718e-06
C5AR1	WDTC1	0.656683	1.58096e-13
C5AR1	WDR6	0.421454	1.39707e-05
C5AR1	VPS39	0.50651	8.8426e-08
C5AR1	VAT1	0.430007	8.91147e-06
C5AR1	UMPS	-0.406286	3.0112e-05
C5AR1	UBTF	0.42117	1.4178e-05
C5AR1	UBE2N	-0.451393	2.74091e-06
C5AR1	UBA1	0.754523	0
C5AR1	U2AF2	0.594536	8.68965e-11
C5AR1	TYMP	0.585977	1.869e-10
C5AR1	TUBGCP2	0.578111	3.70548e-10
C5AR1	TSR3	0.408839	2.65301e-05
C5AR1	TSC22D4	0.408953	2.63789e-05
C5AR1	TSC2	0.70474	4.44089e-16
C5AR1	TRIM52	-0.507839	8.07771e-08
C5AR1	TRIM28	0.689248	3.10862e-15
C5AR1	TPM4	0.578206	3.67541e-10
C5AR1	TOLLIP	0.462203	1.46409e-06
C5AR1	TNIP1	0.756723	0
C5AR1	TMUB2	0.699433	8.88178e-16
C5AR1	TMEM8A	0.71191	0
C5AR1	TMEM50B	-0.503135	1.11069e-07
C5AR1	TMEM230	-0.52168	3.0762e-08
C5AR1	TK2	0.632319	2.22089e-12
C5AR1	TIAL1	0.424278	1.20598e-05
C5AR1	TIA1	-0.509184	7.36836e-08
C5AR1	THOC1	-0.446868	3.54126e-06
C5AR1	THG1L	-0.47724	5.90131e-07
C5AR1	TEX261	0.45162	2.7056e-06
C5AR1	TCOF1	0.45456	2.286e-06
C5AR1	TBCD	0.426607	1.06714e-05
C5AR1	TBC1D2	0.540339	7.80407e-09
C5AR1	TBC1D10B	0.586905	1.72198e-10
C5AR1	TAGLN2	0.580013	3.14578e-10
C5AR1	STXBP2	0.770459	0
C5AR1	STX7	-0.48691	3.21396e-07
C5AR1	STARD3	0.436023	6.44741e-06
C5AR1	SSR4	-0.524915	2.43958e-08
C5AR1	SRSF5	-0.458219	1.84936e-06
C5AR1	SRC	0.432826	7.66343e-06
C5AR1	SPINT1	0.66021	1.05693e-13
C5AR1	SNRPA1	-0.470791	8.75972e-07
C5AR1	SMARCD3	0.679027	1.11022e-14
C5AR1	SLC4A2	0.710614	2.22045e-16
C5AR1	SLC25A11	0.483179	4.0721e-07
C5AR1	SIRPB1	0.425214	1.14824e-05
C5AR1	SIPA1	0.701568	4.44089e-16
C5AR1	SH3GLB2	0.544299	5.77016e-09
C5AR1	SH3BGRL3	0.741676	0
C5AR1	SH2B2	0.571924	6.26887e-10
C5AR1	SGSH	0.589522	1.3647e-10
C5AR1	SF3B4	0.719359	0
C5AR1	SF3B1	-0.409293	2.59361e-05
C5AR1	SECTM1	0.617773	9.65716e-12
C5AR1	SCAMP2	0.529564	1.74056e-08
C5AR1	SAP18	-0.493854	2.05332e-07
C5AR1	SAC3D1	0.470504	8.91357e-07
C5AR1	S100A11P1	0.636068	1.50147e-12
C5AR1	S100A11	0.677167	1.42109e-14
C5AR1	RTCB	-0.443052	4.38266e-06
C5AR1	RPS6KB1	-0.437961	5.80159e-06
C5AR1	RPS2	-0.611908	1.71014e-11
C5AR1	RPL23	-0.594254	8.91531e-11
C5AR1	RPL15	-0.541912	6.92518e-09
C5AR1	RNFT1	-0.545932	5.08868e-09
C5AR1	RNF40	0.703018	4.44089e-16
C5AR1	RIPK2	-0.444995	3.933e-06
C5AR1	RIC8B	-0.418063	1.66411e-05
C5AR1	RHOG	0.725394	0
C5AR1	RHBDF2	0.640166	9.72999e-13
C5AR1	RGS14	0.623267	5.59308e-12
C5AR1	RFC4	-0.465512	1.20317e-06
C5AR1	RENBP	0.678482	1.19904e-14
C5AR1	RBM38	0.403613	3.43463e-05
C5AR1	RARS	-0.444898	3.95441e-06
C5AR1	RANBP1	-0.514297	5.17596e-08
C5AR1	RAN	-0.496429	1.7347e-07
C5AR1	RAB8B	-0.449637	3.02872e-06
C5AR1	RAB1B	0.543611	6.08275e-09
C5AR1	PTPRA	0.422202	1.34385e-05
C5AR1	PTCD3	-0.419665	1.53249e-05
C5AR1	PSMD3	0.529794	1.71158e-08
C5AR1	PSMA7	-0.44309	4.37334e-06
C5AR1	PRKAA1	-0.466336	1.14546e-06
C5AR1	PPWD1	-0.546434	4.89513e-09
C5AR1	PPP2R4	0.427601	1.01256e-05
C5AR1	PPP1R15A	0.676385	1.55431e-14
C5AR1	PPP1CC	-0.454118	2.34493e-06
C5AR1	POR	0.675435	1.73195e-14
C5AR1	POLDIP2	0.430037	8.8973e-06
C5AR1	PNRC1	0.517898	4.02213e-08
C5AR1	PLEC	0.651112	2.95319e-13
C5AR1	PKN1	0.738413	0
C5AR1	PEX3	-0.436361	6.3303e-06
C5AR1	PDLIM7	0.434006	7.19147e-06
C5AR1	PDLIM2	0.544146	5.83814e-09
C5AR1	PDCL3	-0.470332	9.00662e-07
C5AR1	PCMT1	-0.496136	1.76846e-07
C5AR1	PCBP2	0.540193	7.89096e-09
C5AR1	OGFRL1	0.412944	2.1594e-05
C5AR1	NXT2	-0.455155	2.20886e-06
C5AR1	NUDT9	-0.435974	6.46454e-06
C5AR1	NUDT21	-0.615154	1.24833e-11
C5AR1	NPM1P22	-0.464182	1.30225e-06
C5AR1	NOLC1	-0.429303	9.25161e-06
C5AR1	NOC3L	-0.518073	3.97261e-08
C5AR1	NME4	0.598323	6.14753e-11
C5AR1	NFKBIA	0.558777	1.84907e-09
C5AR1	NFKB2	0.476421	6.20767e-07
C5AR1	NFE2	0.48173	4.4607e-07
C5AR1	NELFB	0.537431	9.71724e-09
C5AR1	NDUFB8	-0.450792	2.83634e-06
C5AR1	NDUFA7	-0.45329	2.45911e-06
C5AR1	NBEAL2	0.640195	9.69891e-13
C5AR1	MYO18A	0.642063	7.94032e-13
C5AR1	MYH9	0.721431	0
C5AR1	MTIF2	-0.418621	1.61716e-05
C5AR1	MRPS14	-0.44372	4.22292e-06
C5AR1	MRPL42	-0.58781	1.58925e-10
C5AR1	MRPL39	-0.421369	1.40328e-05
C5AR1	MRPL22	-0.463619	1.3465e-06
C5AR1	MLF2	0.707331	2.22045e-16
C5AR1	MINK1	0.690408	2.66454e-15
C5AR1	MGAT4B	0.648414	3.97904e-13
C5AR1	MGAT1	0.731319	0
C5AR1	MFSD10	0.474013	7.19818e-07
C5AR1	MFAP1	-0.464221	1.29923e-06
C5AR1	MEPCE	0.460104	1.6565e-06
C5AR1	MED27	-0.504462	1.01578e-07
C5AR1	MED15	0.682908	6.88338e-15
C5AR1	MCRS1	0.587719	1.60211e-10
C5AR1	MAZ	0.688296	3.55271e-15
C5AR1	MAP4K4	0.433395	7.43239e-06
C5AR1	MAP3K7	-0.411844	2.28248e-05
C5AR1	MAP3K3	0.452963	2.5057e-06
C5AR1	MAP1S	0.606715	2.809e-11
C5AR1	LYPLA2	0.431627	8.17251e-06
C5AR1	LYN	0.566084	1.01955e-09
C5AR1	LOC102725198	0.504883	9.87272e-08
C5AR1	LMO2	0.509993	6.97044e-08
C5AR1	LMBR1L	0.402482	3.62988e-05
C5AR1	KLF2	0.431887	8.0594e-06
C5AR1	KIAA1551	-0.431715	8.13437e-06
C5AR1	KIAA0930	0.551889	3.19915e-09
C5AR1	KIAA0040	0.40625	3.0166e-05
C5AR1	KDM6B	0.641922	8.06022e-13
C5AR1	KDM4B	0.59711	6.87199e-11
C5AR1	KDM2A	0.490765	2.50938e-07
C5AR1	KARS	-0.499659	1.40114e-07
C5AR1	KANSL2	-0.432774	7.6848e-06
C5AR1	JUND	0.77248	0
C5AR1	JUNB	0.564128	1.19741e-09
C5AR1	ITPKB	0.468402	1.01195e-06
C5AR1	ITGAL	0.687132	3.9968e-15
C5AR1	ISG20L2	0.508958	7.48333e-08
C5AR1	IQCB1	-0.424908	1.16685e-05
C5AR1	INTS8	-0.47224	8.02161e-07
C5AR1	INTS5	0.410263	2.47092e-05
C5AR1	IDS	0.541354	7.22563e-09
C5AR1	IARS	-0.452488	2.57466e-06
C5AR1	HOMER3	0.510611	6.68044e-08
C5AR1	HNRNPUL1	0.674849	1.86517e-14
C5AR1	HNRNPD	-0.406957	2.9129e-05
C5AR1	HNRNPC	-0.478154	5.57641e-07
C5AR1	HNRNPA3	-0.568399	8.41687e-10
C5AR1	HNRNPA1P3	-0.626737	3.93952e-12
C5AR1	HK3	0.625087	4.65628e-12
C5AR1	HGS	0.695544	1.33227e-15
C5AR1	HDGF	0.663378	7.32747e-14
C5AR1	H6PD	0.446712	3.5723e-06
C5AR1	GRK6	0.420566	1.46284e-05
C5AR1	GRINA	0.750672	0
C5AR1	GOLPH3	0.444202	4.1111e-06
C5AR1	GNAI3	-0.539992	8.01154e-09
C5AR1	GGPS1	-0.418898	1.59427e-05
C5AR1	GALK2	-0.451649	2.70115e-06
C5AR1	GABPA	-0.465324	1.21678e-06
C5AR1	FXYD5	0.725018	0
C5AR1	FRAT2	0.411163	2.36192e-05
C5AR1	FLOT2	0.721681	0
C5AR1	FLNA	0.727694	0
C5AR1	FASTKD1	-0.464205	1.30048e-06
C5AR1	FAM89B	0.705705	4.44089e-16
C5AR1	FAM46A	-0.404991	3.20976e-05
C5AR1	FAM35A	-0.570326	7.16776e-10
C5AR1	FAM175B	-0.484182	3.82211e-07
C5AR1	EXOC3	0.597683	6.52025e-11
C5AR1	EPHX1	0.632372	2.2089e-12
C5AR1	EP300	0.499168	1.44754e-07
C5AR1	ELP4	-0.512007	6.06702e-08
C5AR1	ELF1	-0.43048	8.68968e-06
C5AR1	EIF5	-0.417648	1.69995e-05
C5AR1	EIF4G1	0.437807	5.85059e-06
C5AR1	EEF1B2	-0.451342	2.74886e-06
C5AR1	ECE1	0.40281	3.57212e-05
C5AR1	DUSP6	0.453398	2.44394e-06
C5AR1	DUSP3	0.433669	7.32335e-06
C5AR1	DTX2	0.471488	8.39706e-07
C5AR1	DKFZP586I1420	-0.416406	1.81136e-05
C5AR1	DHX15	-0.571735	6.36932e-10
C5AR1	DGUOK	-0.485106	3.60485e-07
C5AR1	DDX18	-0.439499	5.33286e-06
C5AR1	DDX1	-0.413179	2.13393e-05
C5AR1	DDA1	0.431368	8.28693e-06
C5AR1	DAP3	-0.565603	1.06075e-09
C5AR1	CUL2	-0.438326	5.68672e-06
C5AR1	CTSD	0.663679	7.06102e-14
C5AR1	CTDSP1	0.59939	5.57219e-11
C5AR1	CTBP1	0.537631	9.57285e-09
C5AR1	COQ7	-0.478454	5.47334e-07
C5AR1	COMMD10	-0.472454	7.91743e-07
C5AR1	CLK2	0.405071	3.19727e-05
C5AR1	CLIC2	-0.428319	9.74789e-06
C5AR1	CLCN7	0.576856	4.12632e-10
C5AR1	CKAP4	0.513601	5.43283e-08
C5AR1	CHMP1A	0.5176	4.10732e-08
C5AR1	CHEK2	-0.421234	1.41311e-05
C5AR1	CEP192	-0.461628	1.51459e-06
C5AR1	CEBPA	0.613509	1.46492e-11
C5AR1	CDYL	-0.491244	2.43284e-07
C5AR1	CDC34	0.488247	2.95052e-07
C5AR1	CD68	0.520201	3.41744e-08
C5AR1	CD37	0.650887	3.02869e-13
C5AR1	CCR1	0.603399	3.83837e-11
C5AR1	CCNB1IP1	-0.47863	5.41375e-07
C5AR1	CASP3	-0.491986	2.31862e-07
C5AR1	CANT1	0.635753	1.55209e-12
C5AR1	C20orf27	0.404193	3.33823e-05
C5AR1	C15orf39	0.572139	6.15628e-10
C5AR1	BTBD2	0.645886	5.24913e-13
C5AR1	BSG	0.50463	1.00431e-07
C5AR1	BLOC1S1	0.453186	2.47386e-06
C5AR1	BCL7B	0.5848	2.07306e-10
C5AR1	BCL2L1	0.469295	9.58957e-07
C5AR1	BANF1	0.476407	6.21284e-07
C5AR1	ATP5D	0.623138	5.66613e-12
C5AR1	ATP2A3	0.402446	3.63631e-05
C5AR1	ARHGEF6	-0.428921	9.44169e-06
C5AR1	ARHGEF1	0.68917	3.10862e-15
C5AR1	ARF5	0.453493	2.43056e-06
C5AR1	APOLD1	-0.532384	1.4148e-08
C5AR1	APH1A	0.432094	7.9708e-06
C5AR1	ANXA2P2	-0.402352	3.65306e-05
C5AR1	AIMP1	-0.630997	2.54641e-12
C5AR1	AGPAT2	0.439587	5.30691e-06
C5AR1	ADAP1	0.433794	7.27433e-06
C5AR1	ADAM17	0.40239	3.64615e-05
C5AR1	ADAM15	0.435002	6.81438e-06
C5AR1	ACTR2	-0.485839	3.44098e-07
C5AR1	ACP1	-0.570647	6.97799e-10
C5AR1	ABR	0.570861	6.85394e-10
C5AR1	ABL1	0.518932	3.73887e-08
C5AR1	ABCE1	-0.531212	1.54239e-08
C5AR1	ABCA7	0.502382	1.16831e-07
BCL3	ZSWIM8	0.419376	1.55551e-05
BCL3	ZNF358	0.407123	2.88909e-05
BCL3	ZFPL1	0.486854	3.22542e-07
BCL3	ZFP36	0.43964	5.29169e-06
BCL3	ZCCHC6	-0.499732	1.39438e-07
BCL3	XRCC4	-0.506511	8.84214e-08
BCL3	WDTC1	0.534668	1.19454e-08
BCL3	VPS9D1	0.43925	5.4062e-06
BCL3	VPS39	0.450691	2.85277e-06
BCL3	URGCP	0.404025	3.36592e-05
BCL3	UMPS	-0.420802	1.44512e-05
BCL3	UBTF	0.430523	8.66955e-06
BCL3	UBE2N	-0.48719	3.157e-07
BCL3	UBA1	0.411027	2.37801e-05
BCL3	U2AF2	0.425142	1.15258e-05
BCL3	TXNIP	-0.452107	2.63136e-06
BCL3	TUBGCP2	0.410399	2.45414e-05
BCL3	TSC22D4	0.453701	2.40177e-06
BCL3	TSC2	0.569153	7.9052e-10
BCL3	TRIM28	0.432699	7.71597e-06
BCL3	TRIM25	0.452403	2.5872e-06
BCL3	TRAM1	-0.510625	6.67419e-08
BCL3	TNIP1	0.408299	2.72523e-05
BCL3	TMUB2	0.447756	3.36853e-06
BCL3	TMEM8A	0.459757	1.69047e-06
BCL3	TMEM50B	-0.541387	7.20725e-09
BCL3	TK2	0.437073	6.08967e-06
BCL3	THOC1	-0.458911	1.77621e-06
BCL3	TCOF1	0.405472	3.13465e-05
BCL3	TBC1D2	0.464804	1.25505e-06
BCL3	TBC1D10B	0.465782	1.18397e-06
BCL3	SYNGR1	0.435598	6.59811e-06
BCL3	STXBP2	0.538959	8.66205e-09
BCL3	STX7	-0.413508	2.09867e-05
BCL3	STARD3	0.436459	6.29657e-06
BCL3	SRSF5	-0.611746	1.73705e-11
BCL3	SPINT1	0.473807	7.2896e-07
BCL3	SPATA2L	0.421473	1.39574e-05
BCL3	SOCS3	0.500784	1.30006e-07
BCL3	SMARCD3	0.492368	2.26182e-07
BCL3	SLC4A2	0.427399	1.02341e-05
BCL3	SIPA1	0.472387	7.95017e-07
BCL3	SH3GLB2	0.50524	9.63754e-08
BCL3	SH3BGRL3	0.465587	1.19784e-06
BCL3	SH2B2	0.504326	1.02516e-07
BCL3	SGSH	0.494948	1.91165e-07
BCL3	SF3B4	0.522538	2.8933e-08
BCL3	SECTM1	0.466856	1.11036e-06
BCL3	SCAMP2	0.474256	7.09162e-07
BCL3	SAC3D1	0.425212	1.14833e-05
BCL3	S100A11	0.50236	1.16998e-07
BCL3	RPS2	-0.454991	2.22986e-06
BCL3	RPRD1A	-0.442423	4.53832e-06
BCL3	RPL23	-0.559567	1.73507e-09
BCL3	RNF40	0.429486	9.16226e-06
BCL3	RHOG	0.517416	4.16069e-08
BCL3	RHBDF2	0.42803	9.89827e-06
BCL3	RGS14	0.423702	1.24287e-05
BCL3	RENBP	0.400209	4.05431e-05
BCL3	RARS	-0.464409	1.28481e-06
BCL3	RANGAP1	0.462625	1.4281e-06
BCL3	PTGES2	0.497821	1.58256e-07
BCL3	PSMD3	0.497409	1.62618e-07
BCL3	PPP2R4	0.476291	6.25756e-07
BCL3	PPP1R15A	0.494988	1.90667e-07
BCL3	PPP1CC	-0.499114	1.45273e-07
BCL3	PPIF	0.470329	9.00839e-07
BCL3	POR	0.534766	1.18582e-08
BCL3	PLEC	0.509723	7.10065e-08
BCL3	PDLIM7	0.454741	2.26225e-06
BCL3	PDLIM2	0.554695	2.56264e-09
BCL3	PDCL3	-0.599988	5.27232e-11
BCL3	PDCD1	0.485067	3.61379e-07
BCL3	OPA1	-0.427047	1.04264e-05
BCL3	OARD1	-0.433862	7.24744e-06
BCL3	NUDT21	-0.467128	1.09243e-06
BCL3	NR3C1	-0.440574	5.02667e-06
BCL3	NOLC1	-0.577564	3.88351e-10
BCL3	NOC3L	-0.515813	4.65612e-08
BCL3	NME4	0.422353	1.33334e-05
BCL3	NFKBIA	0.447907	3.33993e-06
BCL3	NFKB2	0.567053	9.41103e-10
BCL3	NFE2	0.443812	4.20139e-06
BCL3	NELFB	0.571005	6.77192e-10
BCL3	NBEAL2	0.459795	1.6867e-06
BCL3	MMP24-AS1	0.403048	3.5308e-05
BCL3	MLF2	0.5028	1.13599e-07
BCL3	MIR4800	0.41202	2.26229e-05
BCL3	MINK1	0.596539	7.24052e-11
BCL3	MGAT1	0.527825	1.976e-08
BCL3	MFSD10	0.414226	2.02375e-05
BCL3	MED15	0.48954	2.71544e-07
BCL3	MCRS1	0.467405	1.07444e-06
BCL3	MAZ	0.430318	8.76503e-06
BCL3	MAP3K7	-0.461423	1.53298e-06
BCL3	MAP1S	0.489163	2.78213e-07
BCL3	LYPLA2	0.488031	2.9918e-07
BCL3	LMBR1L	0.455943	2.1106e-06
BCL3	LIMK2	0.473349	7.49687e-07
BCL3	KRT31	0.472178	8.05191e-07
BCL3	KIAA1551	-0.49793	1.57125e-07
BCL3	KDM2A	0.585048	2.02824e-10
BCL3	KARS	-0.503383	1.09232e-07
BCL3	JUND	0.497869	1.57753e-07
BCL3	JUNB	0.520057	3.45278e-08
BCL3	ITGAL	0.440574	5.02651e-06
BCL3	HOMER3	0.518177	3.94359e-08
BCL3	HNRNPUL1	0.41206	2.25774e-05
BCL3	HNRNPD	-0.464607	1.26983e-06
BCL3	HNRNPA1P3	-0.500314	1.34141e-07
BCL3	HNRNPA1	-0.502416	1.16561e-07
BCL3	HK3	0.60453	3.45222e-11
BCL3	HGS	0.61268	1.58735e-11
BCL3	HAB1	0.406567	2.96975e-05
BCL3	GTPBP1	0.478486	5.46246e-07
BCL3	GRK6	0.500679	1.3092e-07
BCL3	GRINA	0.474757	6.87729e-07
BCL3	GNL1	0.41058	2.43199e-05
BCL3	GNAI3	-0.466184	1.15589e-06
BCL3	GGPS1	-0.406761	2.9413e-05
BCL3	GABPA	-0.435753	6.54263e-06
BCL3	FXYD5	0.500542	1.32119e-07
BCL3	FLOT2	0.441271	4.83687e-06
BCL3	FLNA	0.422934	1.29365e-05
BCL3	FAM89B	0.558521	1.88756e-09
BCL3	FAM46A	-0.414405	2.0055e-05
BCL3	FAM35A	-0.460254	1.64194e-06
BCL3	EXOC3	0.481272	4.5909e-07
BCL3	ENOPH1	-0.438409	5.66101e-06
BCL3	ELP4	-0.400074	4.08086e-05
BCL3	DYNLRB1	0.441945	4.65997e-06
BCL3	DVL1	0.405494	3.13122e-05
BCL3	DTX2	0.483624	3.95946e-07
BCL3	DROSHA	-0.407662	2.81283e-05
BCL3	DDX52	-0.401987	3.71864e-05
BCL3	DAXX	0.439465	5.34272e-06
BCL3	CUL2	-0.455977	2.10645e-06
BCL3	CTSD	0.514077	5.25563e-08
BCL3	CTDSP1	0.45383	2.38397e-06
BCL3	CSNK1A1	-0.512879	5.71162e-08
BCL3	CLIC2	-0.418196	1.6528e-05
BCL3	CLDND1	-0.43946	5.34405e-06
BCL3	CLCN7	0.571717	6.37903e-10
BCL3	CKAP4	0.428769	9.51807e-06
BCL3	CHMP1A	0.58815	1.54204e-10
BCL3	CDYL	-0.486825	3.23151e-07
BCL3	CDV3	-0.469855	9.27054e-07
BCL3	CDC34	0.481528	4.51769e-07
BCL3	CD68	0.454632	2.27655e-06
BCL3	CD37	0.401604	3.78857e-05
BCL3	CD2BP2	0.434166	7.12979e-06
BCL3	CD1C	-0.413347	2.11587e-05
BCL3	CCR1	0.455077	2.21887e-06
BCL3	CACNA2D3	-0.408046	2.7598e-05
BCL3	CA4	0.411119	2.36715e-05
BCL3	BTBD2	0.467522	1.06691e-06
BCL3	BOP1	0.441101	4.88258e-06
BCL3	BLOC1S1	0.478099	5.5954e-07
BCL3	BCL7B	0.423116	1.28141e-05
BCL3	ATP5D	0.489496	2.72323e-07
BCL3	ARHGEF1	0.439698	5.27468e-06
BCL3	ARF5	0.423782	1.23765e-05
BCL3	APOLD1	-0.425313	1.14228e-05
BCL3	ALDH1A1	-0.485668	3.47849e-07
BCL3	AGPAT2	0.477347	5.86214e-07
BCL3	ADAP1	0.4195	1.54563e-05
BCL3	ADAM15	0.490376	2.57305e-07
BCL3	ACTR2	-0.585055	2.02712e-10
BCL3	ABR	0.423561	1.252e-05
BCL3	ABCE1	-0.470843	8.7324e-07
BCL3	ABCA7	0.448682	3.19694e-06
AKT1	ZZEF1	0.495213	1.87877e-07
AKT1	ZSWIM8	0.507967	8.00754e-08
AKT1	ZNF85	-0.42335	1.26586e-05
AKT1	ZNF764	-0.43125	8.33915e-06
AKT1	ZNF33B	-0.549982	3.71513e-09
AKT1	ZNF26	-0.434285	7.08389e-06
AKT1	ZFPL1	0.519217	3.66443e-08
AKT1	ZFC3H1	-0.457589	1.91848e-06
AKT1	ZCCHC6	-0.688889	3.10862e-15
AKT1	ZBED5	-0.541663	7.05745e-09
AKT1	YY1AP1	-0.548866	4.05319e-09
AKT1	YIPF6	-0.56283	1.33137e-09
AKT1	YARS	-0.546972	4.69562e-09
AKT1	XRCC4	-0.591925	1.10028e-10
AKT1	WDTC1	0.672698	2.44249e-14
AKT1	WDR6	0.599057	5.74605e-11
AKT1	WDR41	-0.423447	1.2595e-05
AKT1	VPS9D1	0.484422	3.76458e-07
AKT1	VPS39	0.68974	2.88658e-15
AKT1	VAT1	0.612016	1.69249e-11
AKT1	VAMP4	-0.448071	3.30921e-06
AKT1	URGCP	0.460393	1.62862e-06
AKT1	UMPS	-0.410328	2.46289e-05
AKT1	UBTF	0.680981	8.88178e-15
AKT1	UBE4A	-0.518636	3.81806e-08
AKT1	UBE2N	-0.567787	8.85574e-10
AKT1	UBA1	0.842667	0
AKT1	U2AF2	0.625112	4.64428e-12
AKT1	TYMP	0.776936	0
AKT1	TUBGCP2	0.69157	2.22045e-15
AKT1	TTC13	-0.445085	3.91343e-06
AKT1	TTC1	-0.439912	5.21311e-06
AKT1	TSSC4	0.414182	2.02827e-05
AKT1	TSR3	0.520247	3.40631e-08
AKT1	TSC22D4	0.549065	3.99103e-09
AKT1	TSC2	0.76726	0
AKT1	TRIM52	-0.606831	2.77842e-11
AKT1	TRIM28	0.816499	0
AKT1	TRIM25	0.473024	7.64692e-07
AKT1	TRAM1	-0.417473	1.71528e-05
AKT1	TRAK2	-0.566139	1.01489e-09
AKT1	TPM4	0.665091	5.9952e-14
AKT1	TOPBP1	-0.471518	8.38155e-07
AKT1	TOLLIP	0.702481	4.44089e-16
AKT1	TNIP2	0.443356	4.3092e-06
AKT1	TNIP1	0.663426	7.28306e-14
AKT1	TNFRSF8	0.486209	3.36081e-07
AKT1	TMUB2	0.724828	0
AKT1	TMEM8A	0.792106	0
AKT1	TMEM50B	-0.589359	1.38471e-10
AKT1	TMEM230	-0.406949	2.91414e-05
AKT1	TMEM194A	-0.431235	8.3459e-06
AKT1	TK2	0.653422	2.28262e-13
AKT1	TIA1	-0.561269	1.51173e-09
AKT1	THOC1	-0.582806	2.46821e-10
AKT1	THG1L	-0.550178	3.65857e-09
AKT1	TEX261	0.542795	6.47443e-09
AKT1	TCOF1	0.589529	1.3639e-10
AKT1	TBCD	0.548818	4.06838e-09
AKT1	TBC1D2	0.524557	2.50321e-08
AKT1	TBC1D10B	0.728579	0
AKT1	TAGLN2	0.706795	4.44089e-16
AKT1	SUPT7L	-0.444708	3.99669e-06
AKT1	STXBP2	0.860535	0
AKT1	STX7	-0.547736	4.42558e-09
AKT1	STAU2	-0.508514	7.71403e-08
AKT1	STARD8	0.457021	1.98278e-06
AKT1	STARD3	0.619561	8.09419e-12
AKT1	ST6GALNAC4	0.547956	4.35057e-09
AKT1	SSBP2	-0.401692	3.77238e-05
AKT1	SRSF5	-0.672113	2.62013e-14
AKT1	SRGN	-0.4677	1.05554e-06
AKT1	SREBF2	0.474351	7.0508e-07
AKT1	SRC	0.600907	4.84199e-11
AKT1	SPINT1	0.697696	8.88178e-16
AKT1	SOCS3	0.405735	3.09433e-05
AKT1	SNRNP35	-0.485492	3.51754e-07
AKT1	SMG9	0.446521	3.61087e-06
AKT1	SMARCD3	0.805959	0
AKT1	SLC4A2	0.767473	0
AKT1	SLC30A1	-0.454254	2.3266e-06
AKT1	SLC25A14	-0.410992	2.38227e-05
AKT1	SLC25A11	0.755573	0
AKT1	SIRPB1	0.431484	8.2356e-06
AKT1	SIPA1	0.764984	0
AKT1	SH3YL1	-0.450937	2.81299e-06
AKT1	SH3GLB2	0.776807	0
AKT1	SH3BGRL3	0.823285	0
AKT1	SH2B2	0.71923	0
AKT1	SGSH	0.599022	5.76432e-11
AKT1	SF3B4	0.819505	0
AKT1	SF3B1	-0.545821	5.13244e-09
AKT1	SERBP1	-0.520358	3.37977e-08
AKT1	SECTM1	0.702036	4.44089e-16
AKT1	SCAMP2	0.761262	0
AKT1	SAP18	-0.651545	2.81553e-13
AKT1	SAP130	-0.457989	1.87432e-06
AKT1	SAC3D1	0.468954	9.78858e-07
AKT1	S100A11P1	0.748076	0
AKT1	S100A11	0.837672	0
AKT1	RUFY3	-0.436888	6.15113e-06
AKT1	RTCB	-0.537092	9.96747e-09
AKT1	RPS6KB2	0.47799	5.63339e-07
AKT1	RPS6KB1	-0.540198	7.88771e-09
AKT1	RPS2	-0.508346	7.80301e-08
AKT1	RPRD1A	-0.478297	5.52708e-07
AKT1	RPL23	-0.509222	7.34898e-08
AKT1	RPL15	-0.663832	6.95e-14
AKT1	RP3-334F4.1	-0.408403	2.71123e-05
AKT1	RNFT1	-0.609158	2.22675e-11
AKT1	RNF40	0.70677	4.44089e-16
AKT1	RNF13	-0.52611	2.23782e-08
AKT1	RIPK2	-0.61893	8.61577e-12
AKT1	RIC8B	-0.474483	6.99395e-07
AKT1	RHOG	0.85274	0
AKT1	RHBDF2	0.776707	0
AKT1	RGS14	0.68301	6.66134e-15
AKT1	RFC4	-0.456527	2.04041e-06
AKT1	RENBP	0.719217	0
AKT1	RBM38	0.595666	7.84088e-11
AKT1	RASA3	0.457459	1.93294e-06
AKT1	RARS	-0.671656	2.75335e-14
AKT1	RANGAP1	0.591265	1.16758e-10
AKT1	RANBP1	-0.455493	2.16618e-06
AKT1	RAN	-0.558741	1.85438e-09
AKT1	RAB8B	-0.481306	4.58118e-07
AKT1	RAB1B	0.588978	1.43251e-10
AKT1	PTPRA	0.472486	7.90211e-07
AKT1	PTPN4	-0.492197	2.28705e-07
AKT1	PTGIR	0.595046	8.29625e-11
AKT1	PTGES2	0.533451	1.30743e-08
AKT1	PTCD3	-0.433658	7.32759e-06
AKT1	PSPC1	-0.434412	7.03557e-06
AKT1	PSMD3	0.676606	1.5099e-14
AKT1	PSMA7	-0.519573	3.57318e-08
AKT1	PRPF4B	-0.559624	1.72704e-09
AKT1	PRKAA1	-0.563262	1.28523e-09
AKT1	PPWD1	-0.732344	0
AKT1	PPP2R4	0.636887	1.37756e-12
AKT1	PPP1R15A	0.653509	2.26041e-13
AKT1	PPP1R14B	0.515125	4.88561e-08
AKT1	PPP1CC	-0.580053	3.13489e-10
AKT1	PPIH	-0.509171	7.37487e-08
AKT1	PPIF	0.456592	2.0328e-06
AKT1	POR	0.738925	0
AKT1	POLDIP2	0.555459	2.41169e-09
AKT1	POLD3	-0.438984	5.48545e-06
AKT1	PNRC1	0.455591	2.15397e-06
AKT1	PNISR	-0.406738	2.94468e-05
AKT1	PLIN2	-0.46521	1.22509e-06
[truncated: 225 more rows]
