# Supplementary material for: Immune mechanism of low bone mineral density caused by ankylosing spondylitis based on bioinformatics and machine learning
Source: Front Genet. 2022 Nov 18;13:1054035. doi: 10.3389/fgene.2022.1054035 (PMC9716034; doi:10.3389/fgene.2022.1054035)
Supplement: Supplementary file 2 [file Table3.XLSX]

## Sheet: Sheet1
GO biological process complete	counts of genes included
T cell chemotaxis (GO:0010818)	2
positive regulation of neuroinflammatory response (GO:0150078)	2
negative regulation of heart contraction (GO:0045822)	2
negative regulation of blood circulation (GO:1903523)	2
positive regulation of acute inflammatory response (GO:0002675)	2
negative regulation of lipid catabolic process (GO:0050995)	2
epithelial cell apoptotic process (GO:1904019)	2
T cell migration (GO:0072678)	2
leukocyte degranulation (GO:0043299)	2
regulation of neuroinflammatory response (GO:0150077)	2
lipopolysaccharide-mediated signaling pathway (GO:0031663)	2
protein kinase B signaling (GO:0043491)	2
positive regulation of calcium-mediated signaling (GO:0050850)	2
cellular extravasation (GO:0045123)	2
regulation of acute inflammatory response (GO:0002673)	2
lymphocyte chemotaxis (GO:0048247)	2
regulation of cellular respiration (GO:0043457)	2
positive regulation of neuron apoptotic process (GO:0043525)	2
myeloid leukocyte mediated immunity (GO:0002444)	2
myeloid cell activation involved in immune response (GO:0002275)	2
positive regulation of interleukin-1 beta production (GO:0032731)	2
regulation of lipid catabolic process (GO:0050994)	2
regulation of osteoclast differentiation (GO:0045670)	2
positive regulation of mononuclear cell migration (GO:0071677)	2
positive regulation of interleukin-1 production (GO:0032732)	2
lymphocyte migration (GO:0072676)	2
positive regulation of protein kinase B signaling (GO:0051897)	3
neutrophil chemotaxis (GO:0030593)	2
regulation of calcium-mediated signaling (GO:0050848)	2
granulocyte chemotaxis (GO:0071621)	2
neutrophil migration (GO:1990266)	2
positive regulation of neuron death (GO:1901216)	2
myeloid leukocyte activation (GO:0002274)	3
positive regulation of inflammatory response (GO:0050729)	3
regulation of interleukin-1 beta production (GO:0032651)	2
granulocyte migration (GO:0097530)	2
negative regulation of lipid metabolic process (GO:0045833)	2
mononuclear cell migration (GO:0071674)	2
regulation of protein kinase B signaling (GO:0051896)	3
cellular response to interferon-gamma (GO:0071346)	2
regulation of interleukin-1 production (GO:0032652)	2
positive regulation of MAP kinase activity (GO:0043406)	2
regulation of mononuclear cell migration (GO:0071675)	2
regulation of myeloid leukocyte differentiation (GO:0002761)	2
myeloid leukocyte migration (GO:0097529)	2
regulated exocytosis (GO:0045055)	2
regulation of generation of precursor metabolites and energy (GO:0043467)	2
response to interferon-gamma (GO:0034341)	2
regulation of nervous system process (GO:0031644)	2
positive regulation of leukocyte migration (GO:0002687)	2
leukocyte chemotaxis (GO:0030595)	2
calcium-mediated signaling (GO:0019722)	2
response to lipopolysaccharide (GO:0032496)	4
leukocyte migration (GO:0050900)	3
response to alcohol (GO:0097305)	3
response to molecule of bacterial origin (GO:0002237)	4
regulation of endothelial cell migration (GO:0010594)	2
leukocyte activation involved in immune response (GO:0002366)	2
cell activation involved in immune response (GO:0002263)	2
regulation of MAP kinase activity (GO:0043405)	2
cellular response to tumor necrosis factor (GO:0071356)	2
cellular response to lipopolysaccharide (GO:0071222)	2
positive regulation of cytosolic calcium ion concentration (GO:0007204)	2
regulation of myeloid cell differentiation (GO:0045637)	2
cellular response to molecule of bacterial origin (GO:0071219)	2
MAPK cascade (GO:0000165)	2
regulation of heart contraction (GO:0008016)	2
positive regulation of defense response (GO:0031349)	3
cell chemotaxis (GO:0060326)	2
regulation of neuron apoptotic process (GO:0043523)	2
positive regulation of ERK1 and ERK2 cascade (GO:0070374)	2
response to tumor necrosis factor (GO:0034612)	2
gliogenesis (GO:0042063)	2
second-messenger-mediated signaling (GO:0019932)	2
regulation of leukocyte migration (GO:0002685)	2
exocytosis (GO:0006887)	2
cellular response to biotic stimulus (GO:0071216)	2
regulation of epithelial cell migration (GO:0010632)	2
positive regulation of protein serine/threonine kinase activity (GO:0071902)	2
response to toxic substance (GO:0009636)	2
regulation of inflammatory response (GO:0050727)	3
regulation of blood circulation (GO:1903522)	2
regulation of calcium ion transport (GO:0051924)	2
cytokine-mediated signaling pathway (GO:0019221)	3
inflammatory response (GO:0006954)	4
response to steroid hormone (GO:0048545)	2
leukocyte mediated immunity (GO:0002443)	2
regulation of ERK1 and ERK2 cascade (GO:0070372)	2
regulation of leukocyte differentiation (GO:1902105)	2
positive regulation of response to external stimulus (GO:0032103)	3
regulation of neuron death (GO:1901214)	2
positive regulation of cytokine production (GO:0001819)	3
positive regulation of MAPK cascade (GO:0043410)	3
negative regulation of catabolic process (GO:0009895)	2
cellular response to organic cyclic compound (GO:0071407)	3
regulation of lipid metabolic process (GO:0019216)	2
positive regulation of cell migration (GO:0030335)	3
response to virus (GO:0009615)	2
leukocyte activation (GO:0045321)	3
response to bacterium (GO:0009617)	4
positive regulation of cell motility (GO:2000147)	3
regulation of system process (GO:0044057)	3
positive regulation of cellular component movement (GO:0051272)	3
positive regulation of locomotion (GO:0040017)	3
secretion by cell (GO:0032940)	2
regulation of hemopoiesis (GO:1903706)	2
regulation of protein serine/threonine kinase activity (GO:0071900)	2
regulation of metal ion transport (GO:0010959)	2
response to lipid (GO:0033993)	4
innate immune response (GO:0045087)	4
positive regulation of protein kinase activity (GO:0045860)	2
negative regulation of immune system process (GO:0002683)	2
response to organic cyclic compound (GO:0014070)	4
regulation of defense response (GO:0031347)	3
cell activation (GO:0001775)	3
export from cell (GO:0140352)	2
regulation of MAPK cascade (GO:0043408)	3
immune effector process (GO:0002252)	2
regulation of ion transport (GO:0043269)	3
positive regulation of leukocyte activation (GO:0002696)	2
positive regulation of cell activation (GO:0050867)	2
cellular response to cytokine stimulus (GO:0071345)	3
regulation of cytokine production (GO:0001817)	3
cellular response to lipid (GO:0071396)	2
positive regulation of kinase activity (GO:0033674)	2
regulation of ion transmembrane transport (GO:0034765)	2
secretion (GO:0046903)	2
positive regulation of apoptotic process (GO:0043065)	2
cell population proliferation (GO:0008283)	2
chemotaxis (GO:0006935)	2
taxis (GO:0042330)	2
positive regulation of programmed cell death (GO:0043068)	2
cellular response to oxygen-containing compound (GO:1901701)	4
defense response to other organism (GO:0098542)	4
cell-cell adhesion (GO:0098609)	2
response to cytokine (GO:0034097)	3
response to other organism (GO:0051707)	5
response to external biotic stimulus (GO:0043207)	5
cellular response to organonitrogen compound (GO:0071417)	2
positive regulation of hydrolase activity (GO:0051345)	2
regulation of transmembrane transport (GO:0034762)	2
positive regulation of cell death (GO:0010942)	2
positive regulation of transferase activity (GO:0051347)	2
defense response (GO:0006952)	5
cell migration (GO:0016477)	3
response to biotic stimulus (GO:0009607)	5
response to oxygen-containing compound (GO:1901700)	5
regulation of cell migration (GO:0030334)	3
biological process involved in interspecies interaction between organisms (GO:0044419)	5
cellular response to nitrogen compound (GO:1901699)	2
regulation of response to external stimulus (GO:0032101)	3
regulation of cell motility (GO:2000145)	3
positive regulation of intracellular signal transduction (GO:1902533)	3
regulation of protein kinase activity (GO:0045859)	2
negative regulation of cell differentiation (GO:0045596)	2
regulation of leukocyte activation (GO:0002694)	2
negative regulation of multicellular organismal process (GO:0051241)	3
regulation of locomotion (GO:0040012)	3
localization of cell (GO:0051674)	3
cell motility (GO:0048870)	3
regulation of cellular component movement (GO:0051270)	3
cellular response to endogenous stimulus (GO:0071495)	3
protein phosphorylation (GO:0006468)	2
regulation of cell activation (GO:0050865)	2
positive regulation of protein phosphorylation (GO:0001934)	2
positive regulation of gene expression (GO:0010628)	3
response to hormone (GO:0009725)	2
regulation of cell adhesion (GO:0030155)	2
regulation of kinase activity (GO:0043549)	2
positive regulation of catalytic activity (GO:0043085)	3
immune response (GO:0006955)	4
cellular response to organic substance (GO:0071310)	5
G protein-coupled receptor signaling pathway (GO:0007186)	3
positive regulation of phosphorylation (GO:0042327)	2
locomotion (GO:0040011)	3
tube development (GO:0035295)	2
regulation of cellular catabolic process (GO:0031329)	2
negative regulation of apoptotic process (GO:0043066)	2
negative regulation of gene expression (GO:0010629)	2
response to endogenous stimulus (GO:0009719)	3
negative regulation of developmental process (GO:0051093)	2
apoptotic process (GO:0006915)	2
positive regulation of phosphorus metabolic process (GO:0010562)	2
positive regulation of phosphate metabolic process (GO:0045937)	2
regulation of transferase activity (GO:0051338)	2
negative regulation of programmed cell death (GO:0043069)	2
positive regulation of transport (GO:0051050)	2
phosphorylation (GO:0016310)	2
regulation of response to stress (GO:0080134)	3
regulation of anatomical structure morphogenesis (GO:0022603)	2
programmed cell death (GO:0012501)	2
response to organonitrogen compound (GO:0010243)	2
positive regulation of immune system process (GO:0002684)	2
cell adhesion (GO:0007155)	2
response to external stimulus (GO:0009605)	5
regulation of apoptotic process (GO:0042981)	3
intracellular signal transduction (GO:0035556)	3
cell death (GO:0008219)	2
movement of cell or subcellular component (GO:0006928)	3
regulation of programmed cell death (GO:0043067)	3
positive regulation of multicellular organismal process (GO:0051240)	3
regulation of hydrolase activity (GO:0051336)	2
regulation of catabolic process (GO:0009894)	2
negative regulation of cell death (GO:0060548)	2
positive regulation of protein modification process (GO:0031401)	2
positive regulation of signal transduction (GO:0009967)	3
cellular response to chemical stimulus (GO:0070887)	5
response to nitrogen compound (GO:1901698)	2
positive regulation of molecular function (GO:0044093)	3
response to organic substance (GO:0010033)	5
regulation of cell death (GO:0010941)	3
regulation of protein phosphorylation (GO:0001932)	2
positive regulation of cell communication (GO:0010647)	3
positive regulation of signaling (GO:0023056)	3
regulation of intracellular signal transduction (GO:1902531)	3
regulation of transport (GO:0051049)	3
immune system process (GO:0002376)	4
cytoskeleton organization (GO:0007010)	2
neurogenesis (GO:0022008)	2
regulation of phosphorylation (GO:0042325)	2
vesicle-mediated transport (GO:0016192)	2
regulation of multicellular organismal development (GO:2000026)	2
response to stress (GO:0006950)	5
regulation of phosphate metabolic process (GO:0019220)	2
regulation of phosphorus metabolic process (GO:0051174)	2
cell surface receptor signaling pathway (GO:0007166)	3
positive regulation of cellular protein metabolic process (GO:0032270)	2
positive regulation of response to stimulus (GO:0048584)	3
regulation of immune system process (GO:0002682)	2
cellular localization (GO:0051641)	3
positive regulation of protein metabolic process (GO:0051247)	2
regulation of protein modification process (GO:0031399)	2
regulation of cell differentiation (GO:0045595)	2
regulation of catalytic activity (GO:0050790)	3
response to chemical (GO:0042221)	5
establishment of localization in cell (GO:0051649)	2
regulation of cell population proliferation (GO:0042127)	2
regulation of multicellular organismal process (GO:0051239)	3
regulation of localization (GO:0032879)	3
phosphate-containing compound metabolic process (GO:0006796)	2
regulation of biological quality (GO:0065008)	4
phosphorus metabolic process (GO:0006793)	2
positive regulation of metabolic process (GO:0009893)	4
signal transduction (GO:0007165)	5
negative regulation of metabolic process (GO:0009892)	3
regulation of signal transduction (GO:0009966)	3
regulation of molecular function (GO:0065009)	3
signaling (GO:0023052)	5
nervous system development (GO:0007399)	2
cell communication (GO:0007154)	5
anatomical structure morphogenesis (GO:0009653)	2
positive regulation of cellular metabolic process (GO:0031325)	3
regulation of cell communication (GO:0010646)	3
regulation of signaling (GO:0023051)	3
positive regulation of macromolecule metabolic process (GO:0010604)	3
regulation of cellular protein metabolic process (GO:0032268)	2
regulation of developmental process (GO:0050793)	2
system development (GO:0048731)	3
negative regulation of cellular metabolic process (GO:0031324)	2
regulation of protein metabolic process (GO:0051246)	2
cellular response to stimulus (GO:0051716)	5
regulation of response to stimulus (GO:0048583)	3
cellular protein modification process (GO:0006464)	2
protein modification process (GO:0036211)	2
negative regulation of macromolecule metabolic process (GO:0010605)	2
multicellular organism development (GO:0007275)	3
positive regulation of cellular process (GO:0048522)	4
macromolecule modification (GO:0043412)	2
positive regulation of biological process (GO:0048518)	4
positive regulation of nitrogen compound metabolic process (GO:0051173)	2
regulation of gene expression (GO:0010468)	3
response to stimulus (GO:0050896)	5
negative regulation of cellular process (GO:0048523)	3
cellular protein metabolic process (GO:0044267)	2
anatomical structure development (GO:0048856)	3
regulation of metabolic process (GO:0019222)	4
cell differentiation (GO:0030154)	2
organelle organization (GO:0006996)	2
localization (GO:0051179)	3
cellular developmental process (GO:0048869)	2
negative regulation of biological process (GO:0048519)	3
developmental process (GO:0032502)	3
transport (GO:0006810)	2
macromolecule metabolic process (GO:0043170)	3
protein metabolic process (GO:0019538)	2
establishment of localization (GO:0051234)	2
regulation of cellular metabolic process (GO:0031323)	3
regulation of macromolecule metabolic process (GO:0060255)	3
cellular macromolecule metabolic process (GO:0044260)	2
multicellular organismal process (GO:0032501)	3
regulation of cellular process (GO:0050794)	5
regulation of biological process (GO:0050789)	5
primary metabolic process (GO:0044238)	3
biological regulation (GO:0065007)	5
organonitrogen compound metabolic process (GO:1901564)	2
organic substance metabolic process (GO:0071704)	3
metabolic process (GO:0008152)	3
cellular component organization (GO:0016043)	2
cellular component organization or biogenesis (GO:0071840)	2
regulation of nitrogen compound metabolic process (GO:0051171)	2
regulation of primary metabolic process (GO:0080090)	2
cellular process (GO:0009987)	5
nitrogen compound metabolic process (GO:0006807)	2
cellular metabolic process (GO:0044237)	2
biological_process (GO:0008150)	5
